# Supplementary material for: ﻿Description of two new species of freshwater leeches of the genus Helobdella (Hirudinea, Glossiphoniidae) from Mexico, with a redescription of Helobdella socimulcensis (Caballero, 1931)
Source: Zookeys. 2025 Nov 26;1261:141–64. doi: 10.3897/zookeys.1261.162279 (PMC12676574; doi:10.3897/zookeys.1261.162279)
Supplement: XML Treatment for Helobdella [file zookeys.1261.162279-treatment1.xml]

<!DOCTYPE tp:taxon-treatment
  PUBLIC "-//TaxonX//DTD Taxonomic Treatment Publishing DTD v0 20100105//EN" "tax-treatment-NSO.dtd">
<tp:taxon-treatment xmlns:tp="http://www.plazi.org/taxpub"><tp:treatment-meta><kwd-group><label>Taxon classification</label><kwd>
                <named-content content-type="kingdom">Animalia</named-content>
              </kwd><kwd>
                <named-content content-type="order">Hirudinida</named-content>
              </kwd><kwd>
                <named-content content-type="family">Glossiphoniidae</named-content>
              </kwd></kwd-group><mixed-citation publication-type="journal"><person-group><name><surname>Torres-Carrera</surname><given-names>Gerardo</given-names></name><name><surname>Duarte-De Lima</surname><given-names>Lucas</given-names></name><name><surname>Oceguera-Figueroa</surname><given-names>Alejandro</given-names></name></person-group><article-title>﻿Description of two new species of freshwater leeches of the genus <italic><tp:taxon-name><tp:taxon-name-part taxon-name-part-type="genus" reg="Helobdella">Helobdella</tp:taxon-name-part></tp:taxon-name></italic> (<tp:taxon-name><tp:taxon-name-part taxon-name-part-type="subclass">Hirudinea</tp:taxon-name-part></tp:taxon-name>, <tp:taxon-name><tp:taxon-name-part taxon-name-part-type="family">Glossiphoniidae</tp:taxon-name-part></tp:taxon-name>) from Mexico, with a redescription of <italic><tp:taxon-name><tp:taxon-name-part taxon-name-part-type="genus" reg="Helobdella">Helobdella</tp:taxon-name-part> <tp:taxon-name-part taxon-name-part-type="species" reg="socimulcensis">socimulcensis</tp:taxon-name-part></tp:taxon-name></italic> (Caballero, 1931)</article-title><source>Zookeys</source><day>26</day><month>11</month><year>2025</year><volume>1261</volume><fpage>141</fpage><lpage>164</lpage><pub-id pub-id-type="doi">10.3897/zookeys.1261.162279</pub-id></mixed-citation></tp:treatment-meta><tp:nomenclature><label>﻿Genus</label><tp:taxon-name><object-id xmlns:xlink="http://www.w3.org/1999/xlink" content-type="arpha" xlink:type="simple">A83E8983-ECE0-5D1D-8A65-931E969678BE</object-id>
              <tp:taxon-name-part taxon-name-part-type="genus" reg="Helobdella">Helobdella</tp:taxon-name-part>
            </tp:taxon-name><tp:taxon-authority>Blanchard, 1896</tp:taxon-authority></tp:nomenclature><tp:treatment-sec sec-type="type species" id="SECID0E1IBI"><title>Type species.</title><p><italic><tp:taxon-name><tp:taxon-name-part taxon-name-part-type="genus" reg="Helobdella">Helobdella</tp:taxon-name-part> <tp:taxon-name-part taxon-name-part-type="species" reg="stagnalis">stagnalis</tp:taxon-name-part></tp:taxon-name></italic> (Linnaeus, 1758).</p></tp:treatment-sec></tp:taxon-treatment>
