# Supplementary material for: ﻿Description of two new species of freshwater leeches of the genus Helobdella (Hirudinea, Glossiphoniidae) from Mexico, with a redescription of Helobdella socimulcensis (Caballero, 1931)
Source: Zookeys. 2025 Nov 26;1261:141–64. doi: 10.3897/zookeys.1261.162279 (PMC12676574; doi:10.3897/zookeys.1261.162279)
Supplement: XML Treatment for Helobdella socimulcensis [file zookeys.1261.162279-treatment2.xml]

<!DOCTYPE tp:taxon-treatment
  PUBLIC "-//TaxonX//DTD Taxonomic Treatment Publishing DTD v0 20100105//EN" "tax-treatment-NSO.dtd">
<tp:taxon-treatment xmlns:tp="http://www.plazi.org/taxpub"><tp:treatment-meta><kwd-group><label>Taxon classification</label><kwd>
                <named-content content-type="kingdom">Animalia</named-content>
              </kwd><kwd>
                <named-content content-type="order">Hirudinida</named-content>
              </kwd><kwd>
                <named-content content-type="family">Glossiphoniidae</named-content>
              </kwd></kwd-group><mixed-citation publication-type="journal"><person-group><name><surname>Torres-Carrera</surname><given-names>Gerardo</given-names></name><name><surname>Duarte-De Lima</surname><given-names>Lucas</given-names></name><name><surname>Oceguera-Figueroa</surname><given-names>Alejandro</given-names></name></person-group><article-title>﻿Description of two new species of freshwater leeches of the genus <italic><tp:taxon-name><tp:taxon-name-part taxon-name-part-type="genus" reg="Helobdella">Helobdella</tp:taxon-name-part></tp:taxon-name></italic> (<tp:taxon-name><tp:taxon-name-part taxon-name-part-type="subclass">Hirudinea</tp:taxon-name-part></tp:taxon-name>, <tp:taxon-name><tp:taxon-name-part taxon-name-part-type="family">Glossiphoniidae</tp:taxon-name-part></tp:taxon-name>) from Mexico, with a redescription of <italic><tp:taxon-name><tp:taxon-name-part taxon-name-part-type="genus" reg="Helobdella">Helobdella</tp:taxon-name-part> <tp:taxon-name-part taxon-name-part-type="species" reg="socimulcensis">socimulcensis</tp:taxon-name-part></tp:taxon-name></italic> (Caballero, 1931)</article-title><source>Zookeys</source><day>26</day><month>11</month><year>2025</year><volume>1261</volume><fpage>141</fpage><lpage>164</lpage><pub-id pub-id-type="doi">10.3897/zookeys.1261.162279</pub-id></mixed-citation></tp:treatment-meta><tp:nomenclature><label>﻿</label><tp:taxon-name><object-id xmlns:xlink="http://www.w3.org/1999/xlink" content-type="arpha" xlink:type="simple">6196F8F3-009D-5BCD-8E78-30F03ECAD9AB</object-id>
              <tp:taxon-name-part taxon-name-part-type="genus" reg="Helobdella">Helobdella</tp:taxon-name-part>
              <tp:taxon-name-part taxon-name-part-type="species" reg="socimulcensis">socimulcensis</tp:taxon-name-part>
            </tp:taxon-name><tp:taxon-authority>(Caballero, 1931)</tp:taxon-authority><xref ref-type="fig" rid="F2">Figs 2</xref><xref ref-type="fig" rid="F3">, 3</xref><xref ref-type="fig" rid="F4">, 4</xref><tp:nomenclature-citation-list><tp:nomenclature-citation><tp:taxon-name>
                  <tp:taxon-name-part taxon-name-part-type="genus" reg="Helobdella">Helobdella</tp:taxon-name-part> <tp:taxon-name-part taxon-name-part-type="species" reg="moorei">moorei</tp:taxon-name-part></tp:taxon-name><comment>Caballero, 1933 – León, Guanajuato; Mexico.</comment></tp:nomenclature-citation><tp:nomenclature-citation><tp:taxon-name>
                  <tp:taxon-name-part taxon-name-part-type="genus" reg="Helobdella">Helobdella</tp:taxon-name-part> <tp:taxon-name-part taxon-name-part-type="species" reg="conchata">conchata</tp:taxon-name-part></tp:taxon-name><comment>Caballero, 1941 – Cuautla, Morelos Mexico.</comment></tp:nomenclature-citation><tp:nomenclature-citation><tp:taxon-name>
                  <tp:taxon-name-part taxon-name-part-type="genus" reg="Helobdella">Helobdella</tp:taxon-name-part> <tp:taxon-name-part taxon-name-part-type="species" reg="triserialis">triserialis</tp:taxon-name-part> <tp:taxon-name-part taxon-name-part-type="infraspecific-rank">var.</tp:taxon-name-part> <tp:taxon-name-part taxon-name-part-type="variety" reg="lineata">lineata</tp:taxon-name-part></tp:taxon-name><comment>Ringuelet, 1943 – Xochimilco, Mexico City (sensu <xref ref-type="bibr" rid="B37">Ringuelet 1981</xref>).</comment></tp:nomenclature-citation></tp:nomenclature-citation-list></tp:nomenclature><tp:treatment-sec sec-type="Neotype designation" id="SECID0ENMBI"><title>Neotype designation.</title><p>Mexico • A stained adult, mounted in a slide. 11.5 length and 4.5 maximum width at somite XIX; Xochimilco, Mexico City; <named-content xmlns:xlink="http://www.w3.org/1999/xlink" content-type="dwc:verbatimCoordinates" xlink:type="simple"><named-content content-type="geo-json" specific-use="{&#34;type&#34;:&#34;Point&#34;,&#34;coordinates&#34;:[-99.108611,19.289167]}" id="NCID0EWMBI" xlink:type="simple">19°17'21"N, 99°06'31"W</named-content></named-content>; Collected by G.T-C. <abbrev xmlns:xlink="http://www.w3.org/1999/xlink" xlink:title="Colección Nacional de Helmintos" id="ABBRID0E2MBI" xlink:type="simple">CNHE</abbrev> 12299.</p></tp:treatment-sec><tp:treatment-sec sec-type="notes" id="SECID0E6MBI"><title>Note.</title><p>According to Article 75.3 of the ICZN, a neotype is designated due to the absence or loss of the original type material. <xref ref-type="bibr" rid="B2">Caballero (1931)</xref> did not designate any specimen as part of the type series, and no specimens attributable to the original description of <italic><tp:taxon-name><tp:taxon-name-part taxon-name-part-type="genus" reg="Glossiphonia">Glossiphonia</tp:taxon-name-part> <tp:taxon-name-part taxon-name-part-type="species" reg="socimulcensis">socimulcensis</tp:taxon-name-part></tp:taxon-name></italic>, 1931 have been found in the <abbrev xmlns:xlink="http://www.w3.org/1999/xlink" xlink:title="Colección Nacional de Helmintos" id="ABBRID0EUNBI" xlink:type="simple">CNHE</abbrev> or any other scientific collection. Furthermore, the nomenclatural act presented here is justified by the recognition of five lineages with specimens that exhibit morphological similarities to <italic><tp:taxon-name><tp:taxon-name-part taxon-name-part-type="genus" reg="Helobdella">H.</tp:taxon-name-part> <tp:taxon-name-part taxon-name-part-type="species" reg="socimulcensis">socimulcensis</tp:taxon-name-part></tp:taxon-name></italic>. In the absence of type material, meaningful comparisons are hindered. The neotype is designated from material collected from the type locality (Lake Xochimilco) and after ensuring a morphological correspondence with the original description. Finally, DNA sequences were obtained from specimens collected in the present study; these sequences have been validated and comply with the recommendations outlined by <xref ref-type="bibr" rid="B18">Kvist et al. (2010)</xref>.</p></tp:treatment-sec><tp:treatment-sec sec-type="material" id="SECID0EHOBI"><title>Material examined.</title><p>Mexico • Neotype and 20 adult specimens in total: 13 stored in ethanol, six mounted on slides and one processed for <abbrev xmlns:xlink="http://www.w3.org/1999/xlink" xlink:title="scanning electron microscopy" id="ABBRID0ENOBI" xlink:type="simple">SEM</abbrev>; same data as for Neotype; <abbrev xmlns:xlink="http://www.w3.org/1999/xlink" xlink:title="Colección Nacional de Helmintos" id="ABBRID0EROBI" xlink:type="simple">CNHE</abbrev> 12298. Mexico • 116 ethanol-preserved adult specimens; same data as for Neotype; collected by GT-C between April and November 2021; <abbrev xmlns:xlink="http://www.w3.org/1999/xlink" xlink:title="Colección Nacional de Helmintos" id="ABBRID0EVOBI" xlink:type="simple">CNHE</abbrev> 13037. Mexico • six adult specimens preserved in ethanol and one slide of an immature specimen; same data as for Neotype; Collected by Salas-Montiel and AO-F; <abbrev xmlns:xlink="http://www.w3.org/1999/xlink" xlink:title="Colección Nacional de Helmintos" id="ABBRID0EZOBI" xlink:type="simple">CNHE</abbrev> 8860. Mexico • One adult specimen; same data as for Neotype; collected by AO-F on February 2003; <abbrev xmlns:xlink="http://www.w3.org/1999/xlink" xlink:title="Colección Nacional de Helmintos" id="ABBRID0E4OBI" xlink:type="simple">CNHE</abbrev> 4705 (<xref ref-type="bibr" rid="B28">Oceguera-Figueroa 2007</xref>. Mexico • two adult specimens; Lago de Tecocomulco, Hidalgo; <named-content xmlns:xlink="http://www.w3.org/1999/xlink" content-type="dwc:verbatimCoordinates" xlink:type="simple"><named-content content-type="geo-json" specific-use="{&#34;type&#34;:&#34;Point&#34;,&#34;coordinates&#34;:[-98.397500,19.865833]}" id="NCID0EIPBI" xlink:type="simple">19°51'57"N; 98°23'51"W</named-content></named-content>; collected by AO-F on 21 August 2004 <abbrev xmlns:xlink="http://www.w3.org/1999/xlink" xlink:title="Colección Nacional de Helmintos" id="ABBRID0ENPBI" xlink:type="simple">CNHE</abbrev> 4704. Mexico • “<italic><tp:taxon-name><tp:taxon-name-part taxon-name-part-type="genus" reg="Hellobdela">Hellobdela</tp:taxon-name-part> <tp:taxon-name-part taxon-name-part-type="species" reg="conchata">conchata</tp:taxon-name-part></tp:taxon-name></italic>” Holotype Cuautla, Morelos <abbrev xmlns:xlink="http://www.w3.org/1999/xlink" xlink:title="Colección Nacional de Helmintos" id="ABBRID0E3PBI" xlink:type="simple">CNHE</abbrev> 1852, and 2 adult paratypes; same data as for Holotype; <abbrev xmlns:xlink="http://www.w3.org/1999/xlink" xlink:title="Colección Nacional de Helmintos" id="ABBRID0EAQBI" xlink:type="simple">CNHE</abbrev> 1853.</p></tp:treatment-sec><tp:treatment-sec sec-type="diagnosis" id="SECID0EEQBI"><title>Diagnosis.</title><p>Small leeches, 4–16 length and 1.5–9 width (<italic>n</italic> = 115). Dorsal surface with ~34 brown stripes. Midline longitudinal paired stripes of solid color extend from Va2 to the anus, separated by a distance approximately equal to that between eyespots; the stripes join each other at a2 of each somite, creating a chain-like appearance. Three dorsal rows of longitudinal, dark brown-tipped papillae on a2: one median and two lateral rows. In some specimens, an additional pair of marginal rows more prominent in the posterior third of the body. Papillae smaller than the width of individual annuli. Eyespots punctiform and well separated. Full body with 68 annuli. Esophagus slightly globular, spanning six annuli. Crop with five pairs of digitiform caeca, the last pair forming post-caeca. Testisacs in five intersegmental pairs.</p></tp:treatment-sec><tp:treatment-sec sec-type="description" id="SECID0EMQBI"><title>Description.</title><p><bold><italic>External morphology</italic>.</bold> Body lanceolate, 3–16 length and 1.5–9 maximum width at somite XIX (<italic>n</italic> = 115). Ground color pale yellow or cream; dorsal preocular zone unpigmented (Fig. <xref ref-type="fig" rid="F2">2A–C</xref>). Dorsal surface with ~34 stripes of longitudinal brown stripes (visible in stained specimens). A pair of solid midline stripes, separated by a distance equivalent to the distance between eyespots, extends from Va2 to the anus at XXVII. The stripes join each other at a2 of each somite, creating a chain-like appearance. The remaining 32 stripes (16 pairs) are slender extend from Va2 or Va3 (annuli 6 or 7) and continue to the anus (Fig. <xref ref-type="fig" rid="F2">2A</xref>). Dorsum with three longitudinal rows of dark brown-tipped papillae located in a2 of each somite, one row median and two laterals. In some specimens, an additional pair of incomplete marginal rows may be present, papillae more prominent in the posterior third of the body, some papillae unpigmented (Fig. <xref ref-type="fig" rid="F2">2A</xref>). Median papillae row extends from X–XI to XXV–XXVI; lateral rows from XIII to XXVI (Fig. <xref ref-type="fig" rid="F2">2C</xref>). Papillae smaller than the width of an annulus. Dorsal white spots conspicuous, in three longitudinal rows metamerically arranged: one central and two laterals. White spots somewhat circular, approximately the size of an annulus and located in a2, beside lateral rows of papillae. Median row of white spots from VIII to XXVI; lateral rows from XII or XIII. Eyespots punctiform at IV a1/a2, well-separated. Anus dorsal, at XVII. Ventral surface whitish, without papillae. Mouth pore located at the anterior margin of the anterior sucker. Gonopores separated by a single annulus, male gonopore in XII a1/a2, female gonopore in XII a2/a3. In total, 68 annuli along the body. Annulation: I–II fused; III uni-annulate; IV bi-annulate; V–XXIV tri-annulate; XXV bi-annulate; XXVI and XXVII uni-annulate (Fig. <xref ref-type="fig" rid="F2">2C</xref>).</p><fig id="F2" position="float" orientation="portrait"><object-id xmlns:xlink="http://www.w3.org/1999/xlink" content-type="doi" xlink:type="simple">10.3897/zookeys.1261.162279.figure2</object-id><object-id xmlns:xlink="http://www.w3.org/1999/xlink" content-type="arpha" xlink:type="simple">8031A09C-0527-5799-982A-92DFE8CFB6A8</object-id><label>Figure 2.</label><caption><p><italic><tp:taxon-name><tp:taxon-name-part taxon-name-part-type="genus" reg="Helobdella">Helobdella</tp:taxon-name-part> <tp:taxon-name-part taxon-name-part-type="species" reg="socimulcensis">socimulcensis</tp:taxon-name-part></tp:taxon-name></italic> from Xochimilco, Mexico. <bold>A.</bold> Dorsal view; <bold>B.</bold> Ventral view showing attached broods; <bold>C.</bold><abbrev xmlns:xlink="http://www.w3.org/1999/xlink" xlink:title="scanning electron microscopy" id="ABBRID0EGSBI" xlink:type="simple">SEM</abbrev> microphotograph showing somite numbering. Abbreviations: an = anus. Scale bar: 2 mm.</p></caption><graphic xmlns:xlink="http://www.w3.org/1999/xlink" xlink:href="zookeys-1261-141_article-162279__-g002.jpg" position="float" orientation="portrait" xlink:type="simple" id="oo_1478313.jpg"><uri content-type="original_file" xlink:type="simple">https://binary.pensoft.net/fig/1478313</uri></graphic></fig><p><bold><italic>Internal morphology</italic>.</bold> Proboscis straight, not curved. 1.95 total length, extending from IX to XIV when retracted. Salivary glands diffuse in the parenchyma, extending from XI to XVII. Salivary ducts connect to the base of the proboscis at XIV. Esophagus enlarged, slightly globular, chamber-like, from XIIIa3 to XV a1. Crop with five pairs of digitiform caeca, the first four pairs laterally directed, with the first pair at XV; the fifth pair forming sinuous post-caeca from XIX to XXIII (Fig. <xref ref-type="fig" rid="F3">3A</xref>). Intestine with four pairs of caeca, the first three pairs directed slightly anteriorly and last pair directed posteriorly. Male atrial cornua laterally directed. Vas deferens with a short descending loop, reaching the first pair of testisacs or XIV (Fig. <xref ref-type="fig" rid="F3">3B, C</xref>). Five pairs of testisacs present, first pair between XIV and XV. Ovisacs simple, elongate, and not folded, extending to XVII or XVIII (Fig. <xref ref-type="fig" rid="F3">3C</xref>).</p><fig id="F3" position="float" orientation="portrait"><object-id xmlns:xlink="http://www.w3.org/1999/xlink" content-type="doi" xlink:type="simple">10.3897/zookeys.1261.162279.figure3</object-id><object-id xmlns:xlink="http://www.w3.org/1999/xlink" content-type="arpha" xlink:type="simple">0C34BA3E-63E9-5290-8667-E13EC3AFC4D8</object-id><label>Figure 3.</label><caption><p><italic><tp:taxon-name><tp:taxon-name-part taxon-name-part-type="genus" reg="Helobdella">Helobdella</tp:taxon-name-part> <tp:taxon-name-part taxon-name-part-type="species" reg="socimulcensis">socimulcensis</tp:taxon-name-part></tp:taxon-name></italic> from Xochimilco, Mexico City, Mexico. Internal morphology. <bold>A.</bold> Digestive system; <bold>B.</bold> Male reproductive system; <bold>C.</bold> Male and female reproductive systems. Abbreviations: Pr = proboscis; sg = salivary glands; cc = crop caeca; pc = post-caeca; int = intestine.</p></caption><graphic xmlns:xlink="http://www.w3.org/1999/xlink" xlink:href="zookeys-1261-141_article-162279__-g003.jpg" position="float" orientation="portrait" xlink:type="simple" id="oo_1478314.jpg"><uri content-type="original_file" xlink:type="simple">https://binary.pensoft.net/fig/1478314</uri></graphic></fig><p><bold><italic>Reproductive information</italic>.</bold> No specimens with spermatophores attached to the body wall were observed at any time. In total, 18 of 116 specimens were found with five or six thin-walled cocoons attached to the ventral surface. The total number of eggs ranges from 20 to 100. The brooding area extended from XVIIa2 to XXa3 or XVIa3 to XXI (Fig. <xref ref-type="fig" rid="F4">4</xref>). Egg diameter 306–479 μm (373, <italic>n</italic> = 29). Some specimens carried up to 69 embryos attached to ventral surface (Fig. <xref ref-type="fig" rid="F2">2B</xref>), easily lost during manipulation and fixation. The highest proportion of gravid or brooding individuals were collected between May and July.</p><fig id="F4" position="float" orientation="portrait"><object-id xmlns:xlink="http://www.w3.org/1999/xlink" content-type="doi" xlink:type="simple">10.3897/zookeys.1261.162279.figure4</object-id><object-id xmlns:xlink="http://www.w3.org/1999/xlink" content-type="arpha" xlink:type="simple">50BCF8A7-C589-5574-9B4E-365D2AA954FD</object-id><label>Figure 4.</label><caption><p><italic><tp:taxon-name><tp:taxon-name-part taxon-name-part-type="genus" reg="Helobdella">Helobdella</tp:taxon-name-part> <tp:taxon-name-part taxon-name-part-type="species" reg="socimulcensis">socimulcensis</tp:taxon-name-part></tp:taxon-name></italic> from Xochimilco, Mexico. Ventral surface showing eggs attached. Scale bar: 500 μm.</p></caption><graphic xmlns:xlink="http://www.w3.org/1999/xlink" xlink:href="zookeys-1261-141_article-162279__-g004.jpg" position="float" orientation="portrait" xlink:type="simple" id="oo_1478315.jpg"><uri content-type="original_file" xlink:type="simple">https://binary.pensoft.net/fig/1478315</uri></graphic></fig></tp:treatment-sec><tp:treatment-sec sec-type="remarks" id="SECID0EJVBI"><title>Remarks.</title><p>The newly collected specimens collected in Xochimilco exhibit morphological traits consistent with the original description of <italic><tp:taxon-name><tp:taxon-name-part taxon-name-part-type="genus" reg="Helobdella">H.</tp:taxon-name-part> <tp:taxon-name-part taxon-name-part-type="species" reg="socimulcensis">socimulcensis</tp:taxon-name-part></tp:taxon-name></italic>, with two differences: a smaller maximum body length (10 vs 15) and higher number of annuli (68 vs 65). Regarding the difference in the number of annuli, <xref ref-type="bibr" rid="B2">Caballero (1931)</xref> considered that eyespots were located in somite I instead IV a2. This difference in annuli numbering accounts for the apparent difference.</p></tp:treatment-sec><ref-list><ref id="B37"><mixed-citation xmlns:xlink="http://www.w3.org/1999/xlink" xlink:type="simple"><person-group><name name-style="western"><surname>Ringuelet</surname><given-names>RA</given-names></name></person-group> (<year>1981</year>) <article-title>Clave para el reconocimiento de los hirudíneos de México.</article-title><source>Anales del Instituto de Biología, Universidad Nacional Autónoma de México, Serie Zoologiá</source><volume>52</volume>: <fpage>89</fpage>–<lpage>97</lpage>.</mixed-citation></ref><ref id="B2"><mixed-citation xmlns:xlink="http://www.w3.org/1999/xlink" xlink:type="simple"><person-group><name name-style="western"><surname>Caballero</surname><given-names>CE</given-names></name></person-group> (<year>1931</year>) <article-title><italic><tp:taxon-name><tp:taxon-name-part taxon-name-part-type="genus">Glossiphonia</tp:taxon-name-part> <tp:taxon-name-part taxon-name-part-type="species">socimulcensis</tp:taxon-name-part></tp:taxon-name></italic> nv. sp.</article-title><source>Anales del Instituto de Biología</source><volume>2</volume>(<issue>1</issue>): <fpage>85</fpage>–<lpage>90</lpage>.</mixed-citation></ref><ref id="B18"><mixed-citation xmlns:xlink="http://www.w3.org/1999/xlink" xlink:type="simple"><person-group><name name-style="western"><surname>Kvist</surname><given-names>S</given-names></name><name name-style="western"><surname>Oceguera-Figueroa</surname><given-names>A</given-names></name><name name-style="western"><surname>Erseus</surname><given-names>C</given-names></name><name name-style="western"><surname>Siddall</surname><given-names>M</given-names></name></person-group> (<year>2010</year>) <article-title>Barcoding, types and the <italic><tp:taxon-name><tp:taxon-name-part taxon-name-part-type="genus">Hirudo</tp:taxon-name-part></tp:taxon-name></italic> files: Using information content to critically evaluate the identity of DNA barcodes.</article-title><source>Mitochondrial DNA</source><volume>21</volume>(<issue>6</issue>): <fpage>198</fpage>–<lpage>205</lpage>. <ext-link xlink:href="10.3109/19401736.2010.529905" ext-link-type="doi" xlink:type="simple">https://doi.org/10.3109/19401736.2010.529905</ext-link></mixed-citation></ref><ref id="B28"><mixed-citation xmlns:xlink="http://www.w3.org/1999/xlink" xlink:type="simple"><person-group><name name-style="western"><surname>Oceguera-Figueroa</surname><given-names>A</given-names></name></person-group> (<year>2007</year>) <article-title>Especie nueva de sanguijuela del género <italic><tp:taxon-name><tp:taxon-name-part taxon-name-part-type="genus">Helobdella</tp:taxon-name-part></tp:taxon-name></italic> (<tp:taxon-name><tp:taxon-name-part taxon-name-part-type="order">Rhynchobdellida</tp:taxon-name-part></tp:taxon-name>: <tp:taxon-name><tp:taxon-name-part taxon-name-part-type="family">Glossiphoniidae</tp:taxon-name-part></tp:taxon-name>) del lago de Catemaco, Veracruz, México.</article-title><source>Acta Zoológica Mexicana</source><volume>23</volume>(<issue>1</issue>): <fpage>15</fpage>–<lpage>22</lpage>. <ext-link xlink:href="10.21829/azm.2007.231553" ext-link-type="doi" xlink:type="simple">https://doi.org/10.21829/azm.2007.231553</ext-link></mixed-citation></ref></ref-list></tp:taxon-treatment>
