# Supplementary material for: ﻿Description of two new species of freshwater leeches of the genus Helobdella (Hirudinea, Glossiphoniidae) from Mexico, with a redescription of Helobdella socimulcensis (Caballero, 1931)
Source: Zookeys. 2025 Nov 26;1261:141–64. doi: 10.3897/zookeys.1261.162279 (PMC12676574; doi:10.3897/zookeys.1261.162279)
Supplement: XML Treatment for Helobdella papilloprocta [file zookeys.1261.162279-treatment3.xml]

<!DOCTYPE tp:taxon-treatment
  PUBLIC "-//TaxonX//DTD Taxonomic Treatment Publishing DTD v0 20100105//EN" "tax-treatment-NSO.dtd">
<tp:taxon-treatment xmlns:tp="http://www.plazi.org/taxpub"><tp:treatment-meta><kwd-group><label>Taxon classification</label><kwd>
                <named-content content-type="kingdom">Animalia</named-content>
              </kwd><kwd>
                <named-content content-type="order">Hirudinida</named-content>
              </kwd><kwd>
                <named-content content-type="family">Glossiphoniidae</named-content>
              </kwd></kwd-group><mixed-citation publication-type="journal"><person-group><name><surname>Torres-Carrera</surname><given-names>Gerardo</given-names></name><name><surname>Duarte-De Lima</surname><given-names>Lucas</given-names></name><name><surname>Oceguera-Figueroa</surname><given-names>Alejandro</given-names></name></person-group><article-title>﻿Description of two new species of freshwater leeches of the genus <italic><tp:taxon-name><tp:taxon-name-part taxon-name-part-type="genus" reg="Helobdella">Helobdella</tp:taxon-name-part></tp:taxon-name></italic> (<tp:taxon-name><tp:taxon-name-part taxon-name-part-type="subclass">Hirudinea</tp:taxon-name-part></tp:taxon-name>, <tp:taxon-name><tp:taxon-name-part taxon-name-part-type="family">Glossiphoniidae</tp:taxon-name-part></tp:taxon-name>) from Mexico, with a redescription of <italic><tp:taxon-name><tp:taxon-name-part taxon-name-part-type="genus" reg="Helobdella">Helobdella</tp:taxon-name-part> <tp:taxon-name-part taxon-name-part-type="species" reg="socimulcensis">socimulcensis</tp:taxon-name-part></tp:taxon-name></italic> (Caballero, 1931)</article-title><source>Zookeys</source><day>26</day><month>11</month><year>2025</year><volume>1261</volume><fpage>141</fpage><lpage>164</lpage><pub-id pub-id-type="doi">10.3897/zookeys.1261.162279</pub-id></mixed-citation></tp:treatment-meta><tp:nomenclature><label>﻿</label><tp:taxon-name><object-id xmlns:xlink="http://www.w3.org/1999/xlink" content-type="arpha" xlink:type="simple">350992B6-4570-5AE8-AE41-F237A8B92167</object-id>
              <tp:taxon-name-part taxon-name-part-type="genus" reg="Helobdella">Helobdella</tp:taxon-name-part>
              <tp:taxon-name-part taxon-name-part-type="species" reg="papilloprocta">papilloprocta</tp:taxon-name-part>
              <object-id xmlns:xlink="http://www.w3.org/1999/xlink" content-type="zoobank" xlink:type="simple">https://zoobank.org/86713D6E-D6BB-4149-BC57-21412C4EFC70</object-id>
            </tp:taxon-name><tp:taxon-status xmlns:xlink="http://www.w3.org/1999/xlink" xlink:type="simple">sp. nov.</tp:taxon-status><xref ref-type="fig" rid="F5">Figs 5</xref><xref ref-type="fig" rid="F6">, 6</xref><xref ref-type="fig" rid="F7">, 7</xref></tp:nomenclature><tp:treatment-sec sec-type="type material" id="SECID0ETXBI"><title>Type material.</title><p><bold><italic>Holotype</italic>.</bold> Mexico • adult; Rosendo Salazar, Municipio de Cintalapa, Chiapas; <named-content xmlns:xlink="http://www.w3.org/1999/xlink" content-type="dwc:verbatimCoordinates" xlink:type="simple"><named-content content-type="geo-json" specific-use="{&#34;type&#34;:&#34;Point&#34;,&#34;coordinates&#34;:[-93.999563,16.470749]}" id="NCID0EBYBI" xlink:type="simple">16°28'14.696"N, 93°59'58.426"W</named-content></named-content>, collected by GT-C and AO-F on April 2017; <abbrev xmlns:xlink="http://www.w3.org/1999/xlink" xlink:title="Colección Nacional de Helmintos" id="ABBRID0EGYBI" xlink:type="simple">CNHE</abbrev> 12295. <bold><italic>Paratypes</italic>.</bold> Mexico • 28 adult paratypes; same data as for Holotype; <abbrev xmlns:xlink="http://www.w3.org/1999/xlink" xlink:title="Colección Nacional de Helmintos" id="ABBRID0EOYBI" xlink:type="simple">CNHE</abbrev> 11132.</p></tp:treatment-sec><tp:treatment-sec sec-type="diagnosis" id="SECID0ESYBI"><title>Diagnosis.</title><p>Small leech, 5–9 length and 2.5–3.8 maximum width at somite XIX (<italic>n</italic> = 14). Dorsal surface with ~40 longitudinal brown stripes. Brown coloration present or fade in larger specimens. Midline paired stripes not joining. Three longitudinal rows of black-tipped papillae, one median and two lateral rows, with additional incomplete marginal rows in all specimens. Papillae larger than the width of annuli. A pair of dorsal papillae located beside the anus. Eyespots oval, well separated. Whole body with a total of 67 annuli. Esophagus short. Crop with five pairs of caeca, the last pair forming post-caeca. Testisacs in five intersegmental pairs.</p></tp:treatment-sec><tp:treatment-sec sec-type="description" id="SECID0E1YBI"><title>Description.</title><p>Based on adult specimen (holotype), <abbrev xmlns:xlink="http://www.w3.org/1999/xlink" xlink:title="Colección Nacional de Helmintos" id="ABBRID0EAZBI" xlink:type="simple">CNHE</abbrev> 12295 (stained), 7 length and 3.7 maximum width at somite XIX a3. Twenty-eight paratypes, CNHE11132, include 15 adult alcohol-preserved specimens, 10 flattened and stained specimens, and 3 specimens prepared for <abbrev xmlns:xlink="http://www.w3.org/1999/xlink" xlink:title="scanning electron microscopy" id="ABBRID0EEZBI" xlink:type="simple">SEM</abbrev>.</p><p><bold><italic>External morphology</italic>.</bold> Body lanceolate to ovoid, 5–9 length and 2.5–3.8 maximum width at XIX. Ground color pale yellow or cream; dorsal preocular zone unpigmented. Dorsal surface with ~40 longitudinal stripes (visible in stained organisms). Patterns of metameric brown pigmentation and pigmented papillae, features otherwise characteristic of species in the “<italic><tp:taxon-name><tp:taxon-name-part taxon-name-part-type="genus" reg="Helobdella"/><tp:taxon-name-part taxon-name-part-type="species" reg="triserialis">triserialis</tp:taxon-name-part></tp:taxon-name></italic>” series, are visible in some specimens. However, this pigmentation tends to fade in larger specimens (Fig. <xref ref-type="fig" rid="F5">5A, B</xref>). Paired midline stripes extend from annulus 5 (Va1) to the anus at XXVII and remain not joined. Additional brown stripes extend from annulus 6 or 7 (Va2 or Va3) to the anus.</p><fig id="F5" position="float" orientation="portrait"><object-id xmlns:xlink="http://www.w3.org/1999/xlink" content-type="doi" xlink:type="simple">10.3897/zookeys.1261.162279.figure5</object-id><object-id xmlns:xlink="http://www.w3.org/1999/xlink" content-type="arpha" xlink:type="simple">F71E1B4A-BC72-5DD1-AD8F-BE873BA53875</object-id><label>Figure 5.</label><caption><p><italic><tp:taxon-name><tp:taxon-name-part taxon-name-part-type="genus" reg="Helobdella">Helobdella</tp:taxon-name-part> <tp:taxon-name-part taxon-name-part-type="species" reg="papilloprocta">papilloprocta</tp:taxon-name-part></tp:taxon-name></italic> sp. nov. from Ejido Rosendo Salazar, Cintalapa, Chiapas, Mexico. <bold>A.</bold> Dorsal view of a small specimen with conspicuous pigmentation; <bold>B.</bold> Dorsal view of a specimen with faded pigmentation; <bold>C.</bold> Ventral view of faded-pigmentation specimen with young leeches attached; <bold>D.</bold><abbrev xmlns:xlink="http://www.w3.org/1999/xlink" xlink:title="scanning electron microscopy" id="ABBRID0EY1BI" xlink:type="simple">SEM</abbrev> microphotograph showing somite numbering. Abbreviations: an = anus; pa = papillae. Scale bar: 2 mm</p></caption><graphic xmlns:xlink="http://www.w3.org/1999/xlink" xlink:href="zookeys-1261-141_article-162279__-g005.jpg" position="float" orientation="portrait" xlink:type="simple" id="oo_1478316.jpg"><uri content-type="original_file" xlink:type="simple">https://binary.pensoft.net/fig/1478316</uri></graphic></fig><p>Dorsal surface with three longitudinal rows of pigmented papillae, one median and two lateral rows; an additional pair of incomplete paramedial rows present in all specimens. Median row of papillae from XII to XXVI, smaller additional paired papillae may be present in somite XXI and continue posteriorly (Fig. <xref ref-type="fig" rid="F5">5D</xref>). Lateral rows from XIV and continue posteriorly. Papillae generally wider than the width of individual annuli. A pair of prominent papillae located adjacent the anus (Fig. <xref ref-type="fig" rid="F5">5D</xref>). White dorsal spots faint, circular and larger than the length of an annuli, arranged in two pairs of rows per side, located at each a2 adjacent to the papillae. White spots beside median papillae beginning at X and reaching XXVII, lateral white spots at XIV and reaching XIV. Eyespots cup-like at IVa2, well separated. Ventral surface white (Fig. <xref ref-type="fig" rid="F5">5C</xref>). Mouth pore located at the anterior margin of the anterior sucker. Gonopores separated by a single annulus (XII a2). Whole body with 67 annuli. Anus on XVII. Annulation: I–II fused; III uni-annulate; IV and V bi-annulate; VI to XXIV tri-annulate; XXV biannulate; XXVI and XXVII uni-annulate (Fig. <xref ref-type="fig" rid="F5">5D</xref>).</p><p><bold><italic>Internal morphology</italic>.</bold> Proboscis straight, not recurved, 1.8 length, extending from IX to XIV, or reaching XV when retracted. Salivary glands diffuse into parenchyma from XI to XVII; ductules not forming bundle, insert independently into base of proboscis. Esophagus short, located at XV a1. Crop with five pairs of digitiform caeca; the first four pairs laterally directed, fifth pair with a posterior sinuous path or post-caeca, from XIX to XXIII (Fig. <xref ref-type="fig" rid="F6">6A</xref>). Intestine with four pairs of digitiform caeca, the first three slightly oriented anteriorly, and last pair directed posteriorly. Five pairs of testisacs, first pair between XIV/XV (Fig. <xref ref-type="fig" rid="F6">6B</xref>), last pair between XVIII/XIX. Ejaculatory ducts with a short posterior loop reaching XIV and then with an anterior trajectory to XIII. Ovisacs simple, elongated, extending posteriorly to XVII or XVIII (Fig. <xref ref-type="fig" rid="F6">6C</xref>).</p><fig id="F6" position="float" orientation="portrait"><object-id xmlns:xlink="http://www.w3.org/1999/xlink" content-type="doi" xlink:type="simple">10.3897/zookeys.1261.162279.figure6</object-id><object-id xmlns:xlink="http://www.w3.org/1999/xlink" content-type="arpha" xlink:type="simple">12E0DDCA-8C4E-5E31-9A69-99EE817598F6</object-id><label>Figure 6.</label><caption><p>Internal morphology of a stained paratype specimen of <italic><tp:taxon-name><tp:taxon-name-part taxon-name-part-type="genus" reg="Helobdella">Helobdella</tp:taxon-name-part> <tp:taxon-name-part taxon-name-part-type="species" reg="papilloprocta">papilloprocta</tp:taxon-name-part></tp:taxon-name></italic> sp. nov. <bold>A.</bold> Digestive tract details; <bold>B.</bold> Male reproductive system; <bold>C.</bold> Female reproductive system. Abbreviations: pr = proboscis; sg = salivary glands; cc = crop caeca; pc = post-caeca; int = intestine.</p></caption><graphic xmlns:xlink="http://www.w3.org/1999/xlink" xlink:href="zookeys-1261-141_article-162279__-g006.jpg" position="float" orientation="portrait" xlink:type="simple" id="oo_1478317.jpg"><uri content-type="original_file" xlink:type="simple">https://binary.pensoft.net/fig/1478317</uri></graphic></fig><p><bold><italic>Reproductive and ecological information</italic>.</bold> Specimens were found attached to the shells of the invasive Asian clam <italic><tp:taxon-name><tp:taxon-name-part taxon-name-part-type="genus" reg="Corbicula">Corbicula</tp:taxon-name-part> <tp:taxon-name-part taxon-name-part-type="species" reg="fluminea">fluminea</tp:taxon-name-part></tp:taxon-name></italic> (Müller, 1774). Eight of 21 collected leeches with eggs or young leeches attached to the ventral surface, carrying between 21 to 36 eggs or 51 young leeches (Figs <xref ref-type="fig" rid="F5">5C</xref>, <xref ref-type="fig" rid="F7">7A</xref>). Brooding area spans ~15 annuli, from XVIII a3 to XXIII (Fig. <xref ref-type="fig" rid="F7">7A</xref>). Egg diameter 238–428 μm (322, <italic>n</italic> = 7). Spermatophores observed in three of 21 leeches, attached to the body wall, between annuli 24–27 (Fig. <xref ref-type="fig" rid="F7">7B, C</xref>). Each spermatophore ~350 μm length and 40 μm width. Spermatophores with a broad proximal portion attached on body wall of the recipient specimen, a narrow middle region or neck and distal portion with two horn-like tubes. Almost all leech specimens with epibionts (ciliates) attached to the body wall (Fig. <xref ref-type="fig" rid="F7">7B</xref>).</p><fig id="F7" position="float" orientation="portrait"><object-id xmlns:xlink="http://www.w3.org/1999/xlink" content-type="doi" xlink:type="simple">10.3897/zookeys.1261.162279.figure7</object-id><object-id xmlns:xlink="http://www.w3.org/1999/xlink" content-type="arpha" xlink:type="simple">E2E11F16-C8D7-5EE1-BF0A-E4C65D0CAA05</object-id><label>Figure 7.</label><caption><p><italic><tp:taxon-name><tp:taxon-name-part taxon-name-part-type="genus" reg="Helobdella">Helobdella</tp:taxon-name-part> <tp:taxon-name-part taxon-name-part-type="species" reg="papilloprocta">papilloprocta</tp:taxon-name-part></tp:taxon-name></italic> sp. nov. <bold>A.</bold> Eggs attached to the ventral surface; <bold>B.</bold> Spermatophore attached to the body wall and epibionts are indicated with white arrows; <bold>C.</bold><abbrev xmlns:xlink="http://www.w3.org/1999/xlink" xlink:title="scanning electron microscopy" id="ABBRID0EF6BI" xlink:type="simple">SEM</abbrev> microphotograph of a spermatophore. Scale bars: 1 mm (<bold>A</bold>); 200 μm (<bold>B</bold>); 100 μm (<bold>C</bold>).</p></caption><graphic xmlns:xlink="http://www.w3.org/1999/xlink" xlink:href="zookeys-1261-141_article-162279__-g007.jpg" position="float" orientation="portrait" xlink:type="simple" id="oo_1478318.jpg"><uri content-type="original_file" xlink:type="simple">https://binary.pensoft.net/fig/1478318</uri></graphic></fig></tp:treatment-sec><tp:treatment-sec sec-type="etymology" id="SECID0EU6BI"><title>Etymology.</title><p>The specific epithet refers to the presence of a distinctive pair of papillae located adjacent to the anus.</p></tp:treatment-sec><tp:treatment-sec sec-type="remarks" id="SECID0EZ6BI"><title>Remarks.</title><p>The morphological characteristics of <italic><tp:taxon-name><tp:taxon-name-part taxon-name-part-type="genus" reg="Helobdella">H.</tp:taxon-name-part> <tp:taxon-name-part taxon-name-part-type="species" reg="papilloprocta">papilloprocta</tp:taxon-name-part></tp:taxon-name></italic> sp. nov. are consistent with those diagnostic of the genus (<xref ref-type="bibr" rid="B42">Sawyer 1986</xref>; <xref ref-type="bibr" rid="B45">Siddall and Borda 2003</xref>); including the dorsoventrally flattened body, gonopores separated by a single annulus, one pair of cephalic eyespots, and the absence of esophageal organs (bacteriomes). The presence of multiple, longitudinal dorsal stripes and metamerically arranged papilla, particularly prominent in smaller leeches, clearly support its inclusion in the “<italic><tp:taxon-name><tp:taxon-name-part taxon-name-part-type="genus" reg="Helobdella"/><tp:taxon-name-part taxon-name-part-type="species" reg="triserialis">triserialis</tp:taxon-name-part></tp:taxon-name></italic>” series sensu <xref ref-type="bibr" rid="B42">Sawyer (1986)</xref>.</p><p>Species of the “<italic><tp:taxon-name><tp:taxon-name-part taxon-name-part-type="genus" reg="Helobdella"/><tp:taxon-name-part taxon-name-part-type="species" reg="triserialis">triserialis</tp:taxon-name-part></tp:taxon-name></italic>” series can be differentiated from <italic><tp:taxon-name><tp:taxon-name-part taxon-name-part-type="genus" reg="Helobdella">H.</tp:taxon-name-part> <tp:taxon-name-part taxon-name-part-type="species" reg="papilloprocta">papilloprocta</tp:taxon-name-part></tp:taxon-name></italic> sp. nov. by distinct patterns of dorsal pigmentation and papillae distribution. <italic><tp:taxon-name><tp:taxon-name-part taxon-name-part-type="genus" reg="Helobdella">Helobdella</tp:taxon-name-part> <tp:taxon-name-part taxon-name-part-type="species" reg="papillata">papillata</tp:taxon-name-part></tp:taxon-name></italic> has three rows of papillae restricted to the posterior third of dorsum (XIX or XX), while in <italic><tp:taxon-name><tp:taxon-name-part taxon-name-part-type="genus" reg="Helobdella">H.</tp:taxon-name-part> <tp:taxon-name-part taxon-name-part-type="species" reg="papilloprocta">papilloprocta</tp:taxon-name-part></tp:taxon-name></italic> sp. nov., dorsal rows of papillae begin at XII. Additionally, <italic><tp:taxon-name><tp:taxon-name-part taxon-name-part-type="genus" reg="Helobdella">H.</tp:taxon-name-part> <tp:taxon-name-part taxon-name-part-type="species" reg="papillata">papillata</tp:taxon-name-part></tp:taxon-name></italic> lacks dorsal pigmentation. In <italic><tp:taxon-name><tp:taxon-name-part taxon-name-part-type="genus" reg="Helobdella">H.</tp:taxon-name-part> <tp:taxon-name-part taxon-name-part-type="species" reg="lineata">lineata</tp:taxon-name-part></tp:taxon-name></italic>, dorsal papillae are irregularly scattered, while in <italic><tp:taxon-name><tp:taxon-name-part taxon-name-part-type="genus" reg="Helobdella">H.</tp:taxon-name-part> <tp:taxon-name-part taxon-name-part-type="species" reg="papilloprocta">papilloprocta</tp:taxon-name-part></tp:taxon-name></italic> sp. nov. dorsal papillae are regularly arranged. <italic><tp:taxon-name><tp:taxon-name-part taxon-name-part-type="genus" reg="Helobdella">Helobdella</tp:taxon-name-part> <tp:taxon-name-part taxon-name-part-type="species" reg="transversa">transversa</tp:taxon-name-part></tp:taxon-name></italic> lacks both longitudinal pigmented stripes and papillae (<xref ref-type="bibr" rid="B41">Sawyer 1972</xref>; <xref ref-type="bibr" rid="B21">Light and Siddall 1999</xref>), clearly contrasting with <italic><tp:taxon-name><tp:taxon-name-part taxon-name-part-type="genus" reg="Helobdella">H.</tp:taxon-name-part> <tp:taxon-name-part taxon-name-part-type="species" reg="papilloprocta">papilloprocta</tp:taxon-name-part></tp:taxon-name></italic> sp. nov. <italic><tp:taxon-name><tp:taxon-name-part taxon-name-part-type="genus" reg="Helobdella">Helobdella</tp:taxon-name-part> <tp:taxon-name-part taxon-name-part-type="species" reg="lineata">lineata</tp:taxon-name-part></tp:taxon-name></italic> exhibits 12–14 longitudinal stripes on the dorsal surface, whereas <italic><tp:taxon-name><tp:taxon-name-part taxon-name-part-type="genus" reg="Helobdella">H.</tp:taxon-name-part> <tp:taxon-name-part taxon-name-part-type="species" reg="papilloprocta">papilloprocta</tp:taxon-name-part></tp:taxon-name></italic> sp. nov. display ~40. <italic><tp:taxon-name><tp:taxon-name-part taxon-name-part-type="genus" reg="Helobdella">Helobdella</tp:taxon-name-part> <tp:taxon-name-part taxon-name-part-type="species" reg="fusca">fusca</tp:taxon-name-part></tp:taxon-name></italic> and <italic><tp:taxon-name><tp:taxon-name-part taxon-name-part-type="genus" reg="Helobdella">H.</tp:taxon-name-part> <tp:taxon-name-part taxon-name-part-type="species" reg="virginiae">virginiae</tp:taxon-name-part></tp:taxon-name></italic> are characterized by irregularly arranged dorsal spots, clearly contrasting with the pattern observed in <italic><tp:taxon-name><tp:taxon-name-part taxon-name-part-type="genus" reg="Helobdella">H.</tp:taxon-name-part> <tp:taxon-name-part taxon-name-part-type="species" reg="papilloprocta">papilloprocta</tp:taxon-name-part></tp:taxon-name></italic> sp. nov. (Table <xref ref-type="table" rid="T2">2</xref>).</p><p><italic><tp:taxon-name><tp:taxon-name-part taxon-name-part-type="genus" reg="Helobdella">Helobdella</tp:taxon-name-part> <tp:taxon-name-part taxon-name-part-type="species" reg="papilloprocta">papilloprocta</tp:taxon-name-part></tp:taxon-name></italic> sp. nov. is morphologically and phylogenetically (see below) closely related to <italic><tp:taxon-name><tp:taxon-name-part taxon-name-part-type="genus" reg="Helobdella">H.</tp:taxon-name-part> <tp:taxon-name-part taxon-name-part-type="species" reg="socimulcensis">socimulcensis</tp:taxon-name-part></tp:taxon-name></italic>, <italic><tp:taxon-name><tp:taxon-name-part taxon-name-part-type="genus" reg="Helobdella">H.</tp:taxon-name-part> <tp:taxon-name-part taxon-name-part-type="species" reg="gulloae">gulloae</tp:taxon-name-part></tp:taxon-name></italic> sp. nov., <italic><tp:taxon-name><tp:taxon-name-part taxon-name-part-type="genus" reg="Helobdella">H.</tp:taxon-name-part> <tp:taxon-name-part taxon-name-part-type="species" reg="farmeri">farmeri</tp:taxon-name-part></tp:taxon-name></italic> Kutschera, 2023, <italic><tp:taxon-name><tp:taxon-name-part taxon-name-part-type="genus" reg="Helobdella">H.</tp:taxon-name-part> <tp:taxon-name-part taxon-name-part-type="species" reg="europaea">europaea</tp:taxon-name-part></tp:taxon-name></italic>, and <italic><tp:taxon-name><tp:taxon-name-part taxon-name-part-type="genus" reg="Helobdella">H.</tp:taxon-name-part> <tp:taxon-name-part taxon-name-part-type="species" reg="triserialis">triserialis</tp:taxon-name-part></tp:taxon-name></italic>. Differentiation based on the morphological basis may be complex. However, the presence of two prominent papillae adjacent to the anus characteristic of <italic><tp:taxon-name><tp:taxon-name-part taxon-name-part-type="genus" reg="Helobdella">H.</tp:taxon-name-part> <tp:taxon-name-part taxon-name-part-type="species" reg="papilloprocta">papilloprocta</tp:taxon-name-part></tp:taxon-name></italic> sp. nov. appears to be a consistent and reliable character not present in other species of the genus.</p></tp:treatment-sec><tp:treatment-sec><!--Section generated to contain objects referenced in tp:taxon-treatment.--><table-wrap id="T2" position="float" orientation="portrait"><label>Table 2.</label><caption><p>Key morphological characteristics of leeches in the <italic><tp:taxon-name><tp:taxon-name-part taxon-name-part-type="genus" reg="Helobdella">Helobdella</tp:taxon-name-part> <tp:taxon-name-part taxon-name-part-type="species" reg="triserialis">triserialis</tp:taxon-name-part></tp:taxon-name></italic> series sensu <xref ref-type="bibr" rid="B42">Sawyer (1986)</xref>.</p></caption><table id="TID0E1KCI" rules="all"><tbody><tr><th rowspan="1" colspan="1">Taxon</th><th rowspan="1" colspan="1">Number of pairs of crop caeca</th><th rowspan="1" colspan="1">Number of pairs of testisacs</th><th rowspan="1" colspan="1">Number of dorsal brown stripes</th><th rowspan="1" colspan="1">Segment on which papillae begin</th><th rowspan="1" colspan="1">Papillae size with respect to width of annuli</th><th rowspan="1" colspan="1">Arrangement of dorsal white spots</th><th rowspan="1" colspan="1">Total number annuli</th><th rowspan="1" colspan="1">Venter coloration</th><th rowspan="1" colspan="1">Reference</th></tr><tr><td rowspan="1" colspan="1"><italic><tp:taxon-name><tp:taxon-name-part taxon-name-part-type="genus" reg="Helobdella">Helobdella</tp:taxon-name-part> <tp:taxon-name-part taxon-name-part-type="species" reg="austinensis">austinensis</tp:taxon-name-part></tp:taxon-name></italic> Kutschera, Langguth, Kuo, Weisblat &amp; Shankland, 2013</td><td rowspan="1" colspan="1">6</td><td rowspan="1" colspan="1">6</td><td rowspan="1" colspan="1">16–20</td><td rowspan="1" colspan="1">apparently X</td><td rowspan="1" colspan="1">smaller</td><td rowspan="1" colspan="1">irregular</td><td rowspan="1" colspan="1">70</td><td rowspan="1" colspan="1">grey-brown</td><td rowspan="1" colspan="1">
                  <xref ref-type="bibr" rid="B17">Kutschera et al. 2013</xref>
                </td></tr><tr><td rowspan="1" colspan="1"><italic><tp:taxon-name><tp:taxon-name-part taxon-name-part-type="genus" reg="Helobdella">Helobdella</tp:taxon-name-part> <tp:taxon-name-part taxon-name-part-type="species" reg="brasiliensis">brasiliensis</tp:taxon-name-part></tp:taxon-name></italic> (Weber, 1915)</td><td rowspan="1" colspan="1">6</td><td rowspan="1" colspan="1">6</td><td rowspan="1" colspan="1">absent</td><td rowspan="1" colspan="1">IX</td><td rowspan="1" colspan="1">larger</td><td rowspan="1" colspan="1">apparently metameric</td><td rowspan="1" colspan="1">70</td><td rowspan="1" colspan="1">stripes and spots dark brown</td><td rowspan="1" colspan="1">
                  <xref ref-type="bibr" rid="B38">Ringuelet 1985</xref>
                </td></tr><tr><td rowspan="1" colspan="1"><italic><tp:taxon-name><tp:taxon-name-part taxon-name-part-type="genus" reg="Helobdella">Helobdella</tp:taxon-name-part> <tp:taxon-name-part taxon-name-part-type="species" reg="chaviensis">chaviensis</tp:taxon-name-part></tp:taxon-name></italic> Iwama &amp; Arruda, 2016</td><td rowspan="1" colspan="1">5</td><td rowspan="1" colspan="1">6</td><td rowspan="1" colspan="1">-</td><td rowspan="1" colspan="1">apparently IX</td><td rowspan="1" colspan="1">smaller</td><td rowspan="1" colspan="1">metameric</td><td rowspan="1" colspan="1">68</td><td rowspan="1" colspan="1">-</td><td rowspan="1" colspan="1">
                  <xref ref-type="bibr" rid="B10">Iwama and Arruda 2016</xref>
                </td></tr><tr><td rowspan="1" colspan="1"><italic><tp:taxon-name><tp:taxon-name-part taxon-name-part-type="genus" reg="Helobdella">Helobdella</tp:taxon-name-part> <tp:taxon-name-part taxon-name-part-type="species" reg="europaea">europaea</tp:taxon-name-part></tp:taxon-name></italic> (Kutschera, 1987)</td><td rowspan="1" colspan="1">5</td><td rowspan="1" colspan="1">5</td><td rowspan="1" colspan="1">14</td><td rowspan="1" colspan="1">X</td><td rowspan="1" colspan="1">larger</td><td rowspan="1" colspan="1">metameric</td><td rowspan="1" colspan="1">68</td><td rowspan="1" colspan="1">unpigmented to lightly pigmented</td><td rowspan="1" colspan="1"><xref ref-type="bibr" rid="B14">Kutschera 1985</xref>; <xref ref-type="bibr" rid="B8">Govedich and Davies 1998</xref>; <xref ref-type="bibr" rid="B15">Kutschera 2004</xref></td></tr><tr><td rowspan="1" colspan="1"><italic><tp:taxon-name><tp:taxon-name-part taxon-name-part-type="genus" reg="Helobdella">Helobdella</tp:taxon-name-part> <tp:taxon-name-part taxon-name-part-type="species" reg="farmeri">farmeri</tp:taxon-name-part></tp:taxon-name></italic> Kutschera, 2023</td><td rowspan="1" colspan="1">6</td><td rowspan="1" colspan="1">6</td><td rowspan="1" colspan="1">8–14</td><td rowspan="1" colspan="1">absent</td><td rowspan="1" colspan="1">n/a</td><td rowspan="1" colspan="1">orthogonal</td><td rowspan="1" colspan="1">70</td><td rowspan="1" colspan="1">uniformly light-brown</td><td rowspan="1" colspan="1">
                  <xref ref-type="bibr" rid="B16">Kutschera 2023</xref>
                </td></tr><tr><td rowspan="1" colspan="1"><italic><tp:taxon-name><tp:taxon-name-part taxon-name-part-type="genus" reg="Helobdella">Helobdella</tp:taxon-name-part> <tp:taxon-name-part taxon-name-part-type="species" reg="fusca">fusca</tp:taxon-name-part></tp:taxon-name></italic> (Castle, 1900)</td><td rowspan="1" colspan="1">6</td><td rowspan="1" colspan="1">6</td><td rowspan="1" colspan="1">absent</td><td rowspan="1" colspan="1">absent</td><td rowspan="1" colspan="1">n/a</td><td rowspan="1" colspan="1">irregular</td><td rowspan="1" colspan="1">70</td><td rowspan="1" colspan="1">present</td><td rowspan="1" colspan="1">
                  <xref ref-type="bibr" rid="B3">Castle 1900</xref>
                </td></tr><tr><td rowspan="1" colspan="1">
                  <bold><italic><tp:taxon-name><tp:taxon-name-part taxon-name-part-type="genus" reg="Helobdella">Helobdella</tp:taxon-name-part> <tp:taxon-name-part taxon-name-part-type="species" reg="gulloae">gulloae</tp:taxon-name-part></tp:taxon-name></italic> sp. nov.</bold>
                </td><td rowspan="1" colspan="1">5</td><td rowspan="1" colspan="1">4</td><td rowspan="1" colspan="1">37</td><td rowspan="1" colspan="1">X–XIII</td><td rowspan="1" colspan="1">larger</td><td rowspan="1" colspan="1">metameric</td><td rowspan="1" colspan="1">69</td><td rowspan="1" colspan="1">cream with brown stripes</td><td rowspan="1" colspan="1">This study</td></tr><tr><td rowspan="1" colspan="1"><italic><tp:taxon-name><tp:taxon-name-part taxon-name-part-type="genus" reg="Helobdella">Helobdella</tp:taxon-name-part> <tp:taxon-name-part taxon-name-part-type="species" reg="lineata">lineata</tp:taxon-name-part></tp:taxon-name></italic> (Verrill, 1874)</td><td rowspan="1" colspan="1">5</td><td rowspan="1" colspan="1">6</td><td rowspan="1" colspan="1">12–14</td><td rowspan="1" colspan="1">irregularly scattered</td><td rowspan="1" colspan="1">smaller</td><td rowspan="1" colspan="1">metameric</td><td rowspan="1" colspan="1">70</td><td rowspan="1" colspan="1">unpigmented</td><td rowspan="1" colspan="1"><xref ref-type="bibr" rid="B41">Sawyer 1972</xref>; <xref ref-type="bibr" rid="B43">Sawyer 2024</xref></td></tr><tr><td rowspan="1" colspan="1"><italic><tp:taxon-name><tp:taxon-name-part taxon-name-part-type="genus" reg="Helobdella">Helobdella</tp:taxon-name-part> <tp:taxon-name-part taxon-name-part-type="species" reg="papillata">papillata</tp:taxon-name-part></tp:taxon-name></italic> (Moore, 1906)</td><td rowspan="1" colspan="1">6</td><td rowspan="1" colspan="1">-</td><td rowspan="1" colspan="1">-</td><td rowspan="1" colspan="1">XIX–XX</td><td rowspan="1" colspan="1">larger</td><td rowspan="1" colspan="1">irregular</td><td rowspan="1" colspan="1">-</td><td rowspan="1" colspan="1">-</td><td rowspan="1" colspan="1"><xref ref-type="bibr" rid="B41">Sawyer 1972</xref>; <xref ref-type="bibr" rid="B45">Siddall and Borda 2003</xref></td></tr><tr><td rowspan="1" colspan="1">
                  <bold><italic><tp:taxon-name><tp:taxon-name-part taxon-name-part-type="genus" reg="Helobdella">Helobdella</tp:taxon-name-part> <tp:taxon-name-part taxon-name-part-type="species" reg="papilloprocta">papilloprocta</tp:taxon-name-part></tp:taxon-name></italic> sp. nov.</bold>
                </td><td rowspan="1" colspan="1">5</td><td rowspan="1" colspan="1">5</td><td rowspan="1" colspan="1">40</td><td rowspan="1" colspan="1">XII</td><td rowspan="1" colspan="1">larger</td><td rowspan="1" colspan="1">metameric</td><td rowspan="1" colspan="1">67</td><td rowspan="1" colspan="1">unpigmented</td><td rowspan="1" colspan="1">This study</td></tr><tr><td rowspan="1" colspan="1"><italic><tp:taxon-name><tp:taxon-name-part taxon-name-part-type="genus" reg="Helobdella">Helobdella</tp:taxon-name-part> <tp:taxon-name-part taxon-name-part-type="species" reg="robusta">robusta</tp:taxon-name-part></tp:taxon-name></italic> Shankland, Bissen &amp; Weisblat, 1992</td><td rowspan="1" colspan="1">5</td><td rowspan="1" colspan="1">-</td><td rowspan="1" colspan="1">-</td><td rowspan="1" colspan="1">-</td><td rowspan="1" colspan="1">apparently smaller</td><td rowspan="1" colspan="1">irregular</td><td rowspan="1" colspan="1">-</td><td rowspan="1" colspan="1">-</td><td rowspan="1" colspan="1">
                  <xref ref-type="bibr" rid="B44">Shankland et al. 1992</xref>
                </td></tr><tr><td rowspan="1" colspan="1"><italic><tp:taxon-name><tp:taxon-name-part taxon-name-part-type="genus" reg="Helobdella">Helobdella</tp:taxon-name-part> <tp:taxon-name-part taxon-name-part-type="species" reg="socimulcensis">socimulcensis</tp:taxon-name-part></tp:taxon-name></italic> (Caballero, 1931)</td><td rowspan="1" colspan="1">5</td><td rowspan="1" colspan="1">5</td><td rowspan="1" colspan="1">34</td><td rowspan="1" colspan="1">X–XI</td><td rowspan="1" colspan="1">smaller</td><td rowspan="1" colspan="1">metameric</td><td rowspan="1" colspan="1">68</td><td rowspan="1" colspan="1">unpigmented</td><td rowspan="1" colspan="1">
                  <xref ref-type="bibr" rid="B2">Caballero 1931</xref>
                </td></tr><tr><td rowspan="1" colspan="1"><italic><tp:taxon-name><tp:taxon-name-part taxon-name-part-type="genus" reg="Helobdella">Helobdella</tp:taxon-name-part> <tp:taxon-name-part taxon-name-part-type="species" reg="transversa">transversa</tp:taxon-name-part></tp:taxon-name></italic> Sawyer, 1972</td><td rowspan="1" colspan="1">6</td><td rowspan="1" colspan="1">6</td><td rowspan="1" colspan="1">absent</td><td rowspan="1" colspan="1">absent</td><td rowspan="1" colspan="1">n/a</td><td rowspan="1" colspan="1">metameric form transverse bands</td><td rowspan="1" colspan="1">73</td><td rowspan="1" colspan="1">unpigmented</td><td rowspan="1" colspan="1">
                  <xref ref-type="bibr" rid="B41">Sawyer 1972</xref>
                </td></tr><tr><td rowspan="1" colspan="1"><italic><tp:taxon-name><tp:taxon-name-part taxon-name-part-type="genus" reg="Helobdella">Helobdella</tp:taxon-name-part> <tp:taxon-name-part taxon-name-part-type="species" reg="triserialis">triserialis</tp:taxon-name-part></tp:taxon-name></italic> (Blanchard, 1849)</td><td rowspan="1" colspan="1">6</td><td rowspan="1" colspan="1">6</td><td rowspan="1" colspan="1">absent</td><td rowspan="1" colspan="1">apparently X</td><td rowspan="1" colspan="1">smaller</td><td rowspan="1" colspan="1">metameric</td><td rowspan="1" colspan="1">70</td><td rowspan="1" colspan="1">unpigmented</td><td rowspan="1" colspan="1">
                  <xref ref-type="bibr" rid="B36">Ringuelet 1943</xref>
                </td></tr><tr><td rowspan="1" colspan="1"><italic><tp:taxon-name><tp:taxon-name-part taxon-name-part-type="genus" reg="Helobdella">Helobdella</tp:taxon-name-part> <tp:taxon-name-part taxon-name-part-type="species" reg="virginiae">virginiae</tp:taxon-name-part></tp:taxon-name></italic> Oceguera-Figueroa, 2007</td><td rowspan="1" colspan="1">6</td><td rowspan="1" colspan="1">6</td><td rowspan="1" colspan="1">30</td><td rowspan="1" colspan="1">XII</td><td rowspan="1" colspan="1">smaller</td><td rowspan="1" colspan="1">irregular</td><td rowspan="1" colspan="1">70</td><td rowspan="1" colspan="1">brown irregular spots</td><td rowspan="1" colspan="1">
                  <xref ref-type="bibr" rid="B28">Oceguera-Figueroa 2007</xref>
                </td></tr></tbody></table></table-wrap></tp:treatment-sec><ref-list><ref id="B42"><mixed-citation xmlns:xlink="http://www.w3.org/1999/xlink" xlink:type="simple"><person-group><name name-style="western"><surname>Sawyer</surname><given-names>RT</given-names></name></person-group> (<year>1986</year>) <source>Leech Biology and Behavior. Vol. I–III.</source><publisher-name>Clarendon Press</publisher-name>, <publisher-loc>Oxford, UK</publisher-loc>, <size units="page">1065 pp</size>.</mixed-citation></ref><ref id="B45"><mixed-citation xmlns:xlink="http://www.w3.org/1999/xlink" xlink:type="simple"><person-group><name name-style="western"><surname>Siddall</surname><given-names>ME</given-names></name><name name-style="western"><surname>Borda</surname><given-names>E</given-names></name></person-group> (<year>2003</year>) <article-title>Phylogeny and revision of the leech genus <italic><tp:taxon-name><tp:taxon-name-part taxon-name-part-type="genus">Helobdella</tp:taxon-name-part></tp:taxon-name></italic> (<tp:taxon-name><tp:taxon-name-part taxon-name-part-type="family">Glossiphoniidae</tp:taxon-name-part></tp:taxon-name>) based on mitochondrial gene sequences and morphological data and a special consideration of the <italic><tp:taxon-name><tp:taxon-name-part taxon-name-part-type="genus"/><tp:taxon-name-part taxon-name-part-type="species">triserialis</tp:taxon-name-part></tp:taxon-name></italic> complex.</article-title><source>Zoologica Scripta</source><volume>32</volume>(<issue>1</issue>): <fpage>23</fpage>–<lpage>33</lpage>. <ext-link xlink:href="10.1046/j.1463-6409.2003.00098.x" ext-link-type="doi" xlink:type="simple">https://doi.org/10.1046/j.1463-6409.2003.00098.x</ext-link></mixed-citation></ref><ref id="B41"><mixed-citation xmlns:xlink="http://www.w3.org/1999/xlink" xlink:type="simple"><person-group><name name-style="western"><surname>Sawyer</surname><given-names>RT</given-names></name></person-group> (<year>1972</year>) <source>North American freshwater leeches, exclusive of the <tp:taxon-name><tp:taxon-name-part taxon-name-part-type="family">Piscicolidae</tp:taxon-name-part></tp:taxon-name>, with a key to all species.</source><publisher-name>University of Illinois Press</publisher-name>, <publisher-loc>Urbana</publisher-loc>, <size units="page">154 pp</size>. <ext-link xlink:href="10.5962/bhl.title.53881" ext-link-type="doi" xlink:type="simple">https://doi.org/10.5962/bhl.title.53881</ext-link></mixed-citation></ref><ref id="B21"><mixed-citation xmlns:xlink="http://www.w3.org/1999/xlink" xlink:type="simple"><person-group><name name-style="western"><surname>Light</surname><given-names>JE</given-names></name><name name-style="western"><surname>Siddall</surname><given-names>M</given-names></name></person-group> (<year>1999</year>) <article-title>Phylogeny of the leech family <tp:taxon-name><tp:taxon-name-part taxon-name-part-type="family">Glossiphoniidae</tp:taxon-name-part></tp:taxon-name> based on mitochondrial gene sequences and morphological data.</article-title><source>The Journal of Parasitology</source><volume>85</volume>(<issue>5</issue>): <fpage>815</fpage>–<lpage>823</lpage>. <ext-link xlink:href="10.2307/3285816" ext-link-type="doi" xlink:type="simple">https://doi.org/10.2307/3285816</ext-link></mixed-citation></ref><ref id="B17"><mixed-citation xmlns:xlink="http://www.w3.org/1999/xlink" xlink:type="simple"><person-group><name name-style="western"><surname>Kutschera</surname><given-names>U</given-names></name><name name-style="western"><surname>Langguth</surname><given-names>H</given-names></name><name name-style="western"><surname>Kuo</surname><given-names>DH</given-names></name><name name-style="western"><surname>Weisblat</surname><given-names>DA</given-names></name><name name-style="western"><surname>Shankland</surname><given-names>M</given-names></name></person-group> (<year>2013</year>) <article-title>Description of a new leech species from North America, <italic><tp:taxon-name><tp:taxon-name-part taxon-name-part-type="genus">Helobdella</tp:taxon-name-part> <tp:taxon-name-part taxon-name-part-type="species">austinensis</tp:taxon-name-part></tp:taxon-name></italic> sp. nov. (<tp:taxon-name><tp:taxon-name-part taxon-name-part-type="subclass">Hirudinea</tp:taxon-name-part></tp:taxon-name>: <tp:taxon-name><tp:taxon-name-part taxon-name-part-type="family">Glossiphoniidae</tp:taxon-name-part></tp:taxon-name>), with observations on its feeding behaviour.</article-title><source>Zoosystematics and Evolution</source><volume>89</volume>(<issue>2</issue>): <fpage>239</fpage>–<lpage>246</lpage>. <ext-link xlink:href="10.1002/zoos.201300010" ext-link-type="doi" xlink:type="simple">https://doi.org/10.1002/zoos.201300010</ext-link></mixed-citation></ref><ref id="B38"><mixed-citation xmlns:xlink="http://www.w3.org/1999/xlink" xlink:type="simple"><person-group><name name-style="western"><surname>Ringuelet</surname><given-names>RA</given-names></name></person-group> (<year>1985</year>) Fauna de agua dulce de la República de Argentina, <tp:taxon-name><tp:taxon-name-part taxon-name-part-type="subclass">Hirudinea</tp:taxon-name-part></tp:taxon-name>, FECIC, Buenos Aires, 321 pp.</mixed-citation></ref><ref id="B10"><mixed-citation xmlns:xlink="http://www.w3.org/1999/xlink" xlink:type="simple"><person-group><name name-style="western"><surname>Iwama</surname><given-names>RE</given-names></name><name name-style="western"><surname>Arruda</surname><given-names>EP</given-names></name></person-group> (<year>2016</year>) <article-title>Leeches of the genus <italic><tp:taxon-name><tp:taxon-name-part taxon-name-part-type="genus">Helobdella</tp:taxon-name-part></tp:taxon-name></italic> (<tp:taxon-name><tp:taxon-name-part taxon-name-part-type="class">Clitellata</tp:taxon-name-part></tp:taxon-name>: <tp:taxon-name><tp:taxon-name-part taxon-name-part-type="class">Hirudinida</tp:taxon-name-part></tp:taxon-name>) from São Paulo, Brazil with descriptions of two new species using micro-computed tomography and a new record of <italic><tp:taxon-name><tp:taxon-name-part taxon-name-part-type="genus">Barbronia</tp:taxon-name-part> <tp:taxon-name-part taxon-name-part-type="species">weberi</tp:taxon-name-part></tp:taxon-name></italic> (Blanchard, 1897).</article-title><source>Zootaxa</source><volume>4144</volume>(<issue>3</issue>): <fpage>411</fpage>–<lpage>429</lpage>. <ext-link xlink:href="10.11646/zootaxa.4144.3.8" ext-link-type="doi" xlink:type="simple">https://doi.org/10.11646/zootaxa.4144.3.8</ext-link></mixed-citation></ref><ref id="B14"><mixed-citation xmlns:xlink="http://www.w3.org/1999/xlink" xlink:type="simple"><person-group><name name-style="western"><surname>Kutschera</surname><given-names>U</given-names></name></person-group> (<year>1985</year>) <article-title>Beschreibung einer neuen Egelart, <italic><tp:taxon-name><tp:taxon-name-part taxon-name-part-type="genus">Helobdella</tp:taxon-name-part> <tp:taxon-name-part taxon-name-part-type="species">striata</tp:taxon-name-part></tp:taxon-name></italic> nov. sp. (<tp:taxon-name><tp:taxon-name-part taxon-name-part-type="subclass">Hirudinea</tp:taxon-name-part></tp:taxon-name>: <tp:taxon-name><tp:taxon-name-part taxon-name-part-type="family">Glossiphoniidae</tp:taxon-name-part></tp:taxon-name>). Zoologische Jahrbücher.</article-title><source>Abteilung für Systematik, Ökologie und Geographie der Tiere</source><volume>112</volume>(<issue>4</issue>): <fpage>469</fpage>–<lpage>476</lpage>.</mixed-citation></ref><ref id="B8"><mixed-citation xmlns:xlink="http://www.w3.org/1999/xlink" xlink:type="simple"><person-group><name name-style="western"><surname>Govedich</surname><given-names>FR</given-names></name><name name-style="western"><surname>Davies</surname><given-names>RW</given-names></name></person-group> (<year>1998</year>) <article-title>The first record of the genus <italic><tp:taxon-name><tp:taxon-name-part taxon-name-part-type="genus">Helobdella</tp:taxon-name-part></tp:taxon-name></italic> (<tp:taxon-name><tp:taxon-name-part taxon-name-part-type="class">Hirudinoidea</tp:taxon-name-part></tp:taxon-name>: <tp:taxon-name><tp:taxon-name-part taxon-name-part-type="family">Glossiphoniidae</tp:taxon-name-part></tp:taxon-name>) from Australia, with a description of a new species, <italic><tp:taxon-name><tp:taxon-name-part taxon-name-part-type="genus">Helobdella</tp:taxon-name-part> <tp:taxon-name-part taxon-name-part-type="species">papillornata</tp:taxon-name-part></tp:taxon-name></italic>.</article-title><source>Hydrobiologia</source><volume>389</volume>(<issue>1–3</issue>): <fpage>45</fpage>–<lpage>49</lpage>. <ext-link xlink:href="10.1023/A:1003543314841" ext-link-type="doi" xlink:type="simple">https://doi.org/10.1023/A:1003543314841</ext-link></mixed-citation></ref><ref id="B15"><mixed-citation xmlns:xlink="http://www.w3.org/1999/xlink" xlink:type="simple"><person-group><name name-style="western"><surname>Kutschera</surname><given-names>U</given-names></name></person-group> (<year>2004</year>) <article-title>The freshwater leech <italic><tp:taxon-name><tp:taxon-name-part taxon-name-part-type="genus">Helobdella</tp:taxon-name-part> <tp:taxon-name-part taxon-name-part-type="species">europaea</tp:taxon-name-part></tp:taxon-name></italic> (<tp:taxon-name><tp:taxon-name-part taxon-name-part-type="subclass">Hirudinea</tp:taxon-name-part></tp:taxon-name>: <tp:taxon-name><tp:taxon-name-part taxon-name-part-type="family">Glossiphoniidae</tp:taxon-name-part></tp:taxon-name>): an invasive species from South America.</article-title><source>Lauterbornia</source><volume>52</volume>: <fpage>153</fpage>–<lpage>162</lpage>.</mixed-citation></ref><ref id="B16"><mixed-citation xmlns:xlink="http://www.w3.org/1999/xlink" xlink:type="simple"><person-group><name name-style="western"><surname>Kutschera</surname><given-names>U</given-names></name></person-group> (<year>2023</year>) <article-title>The taxonomic status of the San Francisco Bay area leech <italic><tp:taxon-name><tp:taxon-name-part taxon-name-part-type="genus">Helobdella</tp:taxon-name-part> <tp:taxon-name-part taxon-name-part-type="species">triserialis</tp:taxon-name-part></tp:taxon-name></italic> (SF) (<tp:taxon-name><tp:taxon-name-part taxon-name-part-type="phylum">Annelida</tp:taxon-name-part></tp:taxon-name><tp:taxon-name><tp:taxon-name-part taxon-name-part-type="class">Hirudinida</tp:taxon-name-part></tp:taxon-name><tp:taxon-name><tp:taxon-name-part taxon-name-part-type="family">Glossiphoniidae</tp:taxon-name-part></tp:taxon-name>) with notes on its ecology.</article-title><source>Biodiversity Journal</source><volume>14</volume>(<issue>4</issue>): <fpage>537</fpage>–<lpage>546</lpage>. <ext-link xlink:href="10.31396/Biodiv.Jour.2023.14.4.537.546" ext-link-type="doi" xlink:type="simple">https://doi.org/10.31396/Biodiv.Jour.2023.14.4.537.546</ext-link></mixed-citation></ref><ref id="B3"><mixed-citation xmlns:xlink="http://www.w3.org/1999/xlink" xlink:type="simple"><person-group><name name-style="western"><surname>Castle</surname><given-names>WE</given-names></name></person-group> (<year>1900</year>) <article-title>Some North American fresh-water <tp:taxon-name><tp:taxon-name-part taxon-name-part-type="family">Rhynchobdellidae</tp:taxon-name-part></tp:taxon-name>, and their parasites.</article-title><source>Bulletin of the Museum of Comparative Zoology at Harvard College, Cambridge</source><volume>36</volume>: <fpage>17</fpage>–<lpage>64</lpage>.</mixed-citation></ref><ref id="B43"><mixed-citation xmlns:xlink="http://www.w3.org/1999/xlink" xlink:type="simple"><person-group><name name-style="western"><surname>Sawyer</surname><given-names>RT</given-names></name></person-group> (<year>2024</year>) <article-title>Biology, morphology and taxonomy of a snail-feeding leech from North Carolina, USA, provisionally identified as <italic><tp:taxon-name><tp:taxon-name-part taxon-name-part-type="genus">Helobdella</tp:taxon-name-part> <tp:taxon-name-part taxon-name-part-type="species">lineata</tp:taxon-name-part></tp:taxon-name></italic> (Verrill, 1874) (<tp:taxon-name><tp:taxon-name-part taxon-name-part-type="family">Glossiphoniidae</tp:taxon-name-part></tp:taxon-name>): First evidence for extra-oral digestion in the <tp:taxon-name><tp:taxon-name-part taxon-name-part-type="subclass">Hirudinea</tp:taxon-name-part></tp:taxon-name>.</article-title><source>Zootaxa</source><volume>5453</volume>(<issue>2</issue>): <fpage>151</fpage>–<lpage>182</lpage>. <ext-link xlink:href="10.11646/zootaxa.5453.2.1" ext-link-type="doi" xlink:type="simple">https://doi.org/10.11646/zootaxa.5453.2.1</ext-link></mixed-citation></ref><ref id="B44"><mixed-citation xmlns:xlink="http://www.w3.org/1999/xlink" xlink:type="simple"><person-group><name name-style="western"><surname>Shankland</surname><given-names>M</given-names></name><name name-style="western"><surname>Bissen</surname><given-names>ST</given-names></name><name name-style="western"><surname>Weisblat</surname><given-names>DA</given-names></name></person-group> (<year>1992</year>) <article-title>Description of the Californian leech <italic><tp:taxon-name><tp:taxon-name-part taxon-name-part-type="genus">Helobdella</tp:taxon-name-part> <tp:taxon-name-part taxon-name-part-type="species">robusta</tp:taxon-name-part></tp:taxon-name></italic> sp. nov., and comparison with <italic><tp:taxon-name><tp:taxon-name-part taxon-name-part-type="genus">Helobdella</tp:taxon-name-part> <tp:taxon-name-part taxon-name-part-type="species">triserialis</tp:taxon-name-part></tp:taxon-name></italic> on the basis of morphology, embryology, and experimental breeding.</article-title><source>Canadian Journal of Zoology</source><volume>70</volume>(<issue>6</issue>): <fpage>1258</fpage>–<lpage>1263</lpage>. <ext-link xlink:href="10.1139/z92-174" ext-link-type="doi" xlink:type="simple">https://doi.org/10.1139/z92-174</ext-link></mixed-citation></ref><ref id="B2"><mixed-citation xmlns:xlink="http://www.w3.org/1999/xlink" xlink:type="simple"><person-group><name name-style="western"><surname>Caballero</surname><given-names>CE</given-names></name></person-group> (<year>1931</year>) <article-title><italic><tp:taxon-name><tp:taxon-name-part taxon-name-part-type="genus">Glossiphonia</tp:taxon-name-part> <tp:taxon-name-part taxon-name-part-type="species">socimulcensis</tp:taxon-name-part></tp:taxon-name></italic> nv. sp.</article-title><source>Anales del Instituto de Biología</source><volume>2</volume>(<issue>1</issue>): <fpage>85</fpage>–<lpage>90</lpage>.</mixed-citation></ref><ref id="B36"><mixed-citation xmlns:xlink="http://www.w3.org/1999/xlink" xlink:type="simple"><person-group><name name-style="western"><surname>Ringuelet</surname><given-names>RA</given-names></name></person-group> (<year>1943</year>) <article-title>Sobre la morfología y variabilidad de <italic><tp:taxon-name><tp:taxon-name-part taxon-name-part-type="genus">Helobdella</tp:taxon-name-part> <tp:taxon-name-part taxon-name-part-type="species">triserialis</tp:taxon-name-part></tp:taxon-name></italic> (Em. Bl.) (<tp:taxon-name><tp:taxon-name-part taxon-name-part-type="subclass">Hirudinea</tp:taxon-name-part></tp:taxon-name>, <tp:taxon-name><tp:taxon-name-part taxon-name-part-type="family">Glossiphoniidae</tp:taxon-name-part></tp:taxon-name>).</article-title><source>Notas del Museo de La Plata</source><volume>8</volume>: <fpage>215</fpage>–<lpage>240</lpage>. <ext-link xlink:href="10.1654/1525-2647-84.1.18" ext-link-type="doi" xlink:type="simple">https://doi.org/10.1654/1525-2647-84.1.18</ext-link></mixed-citation></ref><ref id="B28"><mixed-citation xmlns:xlink="http://www.w3.org/1999/xlink" xlink:type="simple"><person-group><name name-style="western"><surname>Oceguera-Figueroa</surname><given-names>A</given-names></name></person-group> (<year>2007</year>) <article-title>Especie nueva de sanguijuela del género <italic><tp:taxon-name><tp:taxon-name-part taxon-name-part-type="genus">Helobdella</tp:taxon-name-part></tp:taxon-name></italic> (<tp:taxon-name><tp:taxon-name-part taxon-name-part-type="order">Rhynchobdellida</tp:taxon-name-part></tp:taxon-name>: <tp:taxon-name><tp:taxon-name-part taxon-name-part-type="family">Glossiphoniidae</tp:taxon-name-part></tp:taxon-name>) del lago de Catemaco, Veracruz, México.</article-title><source>Acta Zoológica Mexicana</source><volume>23</volume>(<issue>1</issue>): <fpage>15</fpage>–<lpage>22</lpage>. <ext-link xlink:href="10.21829/azm.2007.231553" ext-link-type="doi" xlink:type="simple">https://doi.org/10.21829/azm.2007.231553</ext-link></mixed-citation></ref></ref-list></tp:taxon-treatment>
