# Supplementary material for: ﻿Description of two new species of freshwater leeches of the genus Helobdella (Hirudinea, Glossiphoniidae) from Mexico, with a redescription of Helobdella socimulcensis (Caballero, 1931)
Source: Zookeys. 2025 Nov 26;1261:141–64. doi: 10.3897/zookeys.1261.162279 (PMC12676574; doi:10.3897/zookeys.1261.162279)
Supplement: XML Treatment for Helobdella gulloae [file zookeys.1261.162279-treatment4.xml]

<!DOCTYPE tp:taxon-treatment
  PUBLIC "-//TaxonX//DTD Taxonomic Treatment Publishing DTD v0 20100105//EN" "tax-treatment-NSO.dtd">
<tp:taxon-treatment xmlns:tp="http://www.plazi.org/taxpub"><tp:treatment-meta><kwd-group><label>Taxon classification</label><kwd>
                <named-content content-type="kingdom">Animalia</named-content>
              </kwd><kwd>
                <named-content content-type="order">Hirudinida</named-content>
              </kwd><kwd>
                <named-content content-type="family">Glossiphoniidae</named-content>
              </kwd></kwd-group><mixed-citation publication-type="journal"><person-group><name><surname>Torres-Carrera</surname><given-names>Gerardo</given-names></name><name><surname>Duarte-De Lima</surname><given-names>Lucas</given-names></name><name><surname>Oceguera-Figueroa</surname><given-names>Alejandro</given-names></name></person-group><article-title>﻿Description of two new species of freshwater leeches of the genus <italic><tp:taxon-name><tp:taxon-name-part taxon-name-part-type="genus" reg="Helobdella">Helobdella</tp:taxon-name-part></tp:taxon-name></italic> (<tp:taxon-name><tp:taxon-name-part taxon-name-part-type="subclass">Hirudinea</tp:taxon-name-part></tp:taxon-name>, <tp:taxon-name><tp:taxon-name-part taxon-name-part-type="family">Glossiphoniidae</tp:taxon-name-part></tp:taxon-name>) from Mexico, with a redescription of <italic><tp:taxon-name><tp:taxon-name-part taxon-name-part-type="genus" reg="Helobdella">Helobdella</tp:taxon-name-part> <tp:taxon-name-part taxon-name-part-type="species" reg="socimulcensis">socimulcensis</tp:taxon-name-part></tp:taxon-name></italic> (Caballero, 1931)</article-title><source>Zookeys</source><day>26</day><month>11</month><year>2025</year><volume>1261</volume><fpage>141</fpage><lpage>164</lpage><pub-id pub-id-type="doi">10.3897/zookeys.1261.162279</pub-id></mixed-citation></tp:treatment-meta><tp:nomenclature><label>﻿</label><tp:taxon-name><object-id xmlns:xlink="http://www.w3.org/1999/xlink" content-type="arpha" xlink:type="simple">9FD084D8-8D7A-5078-9F17-2A2E967956C1</object-id>
              <tp:taxon-name-part taxon-name-part-type="genus" reg="Helobdella">Helobdella</tp:taxon-name-part>
              <tp:taxon-name-part taxon-name-part-type="species" reg="gulloae">gulloae</tp:taxon-name-part>
              <object-id xmlns:xlink="http://www.w3.org/1999/xlink" content-type="zoobank" xlink:type="simple">https://zoobank.org/2DB933D1-8358-49AB-ABBD-C020406E5D99</object-id>
            </tp:taxon-name><tp:taxon-status xmlns:xlink="http://www.w3.org/1999/xlink" xlink:type="simple">sp. nov.</tp:taxon-status><xref ref-type="fig" rid="F8">Figs 8</xref><xref ref-type="fig" rid="F9">, 9</xref></tp:nomenclature><tp:treatment-sec sec-type="type material" id="SECID0EHKCI"><title>Type material.</title><p><bold><italic>Holotype</italic>.</bold> Mexico • adult; Laguna Escondida, Municipio de San Andres, Tuxtla, Veracruz; <named-content xmlns:xlink="http://www.w3.org/1999/xlink" content-type="dwc:verbatimCoordinates" xlink:type="simple"><named-content content-type="geo-json" specific-use="{&#34;type&#34;:&#34;Point&#34;,&#34;coordinates&#34;:[-95.082115,18.594327]}" id="NCID0EVKCI" xlink:type="simple">18°35'39.5761"N, 95°04'55.6140"W</named-content></named-content>; collected by GT-C and AO-F on April 2017; <abbrev xmlns:xlink="http://www.w3.org/1999/xlink" xlink:title="Colección Nacional de Helmintos" id="ABBRID0E1KCI" xlink:type="simple">CNHE</abbrev> 11133. <bold><italic>Paratypes</italic>.</bold> Mexico • 6 adults paratypes; same data as for Holotype; <abbrev xmlns:xlink="http://www.w3.org/1999/xlink" xlink:title="Colección Nacional de Helmintos" id="ABBRID0ECLCI" xlink:type="simple">CNHE</abbrev> 12296.</p></tp:treatment-sec><tp:treatment-sec sec-type="material" id="SECID0EGLCI"><title>Other material.</title><p>Mexico • Four stained adults; Nanciyaga, Catemaco, Veracruz; <named-content xmlns:xlink="http://www.w3.org/1999/xlink" content-type="dwc:verbatimCoordinates" xlink:type="simple"><named-content content-type="geo-json" specific-use="{&#34;type&#34;:&#34;Point&#34;,&#34;coordinates&#34;:[-95.069244,18.447255]}" id="NCID0EPLCI" xlink:type="simple">18°26'50.1169"N, 95°04'09.2788"W</named-content></named-content> Collected by GT-C and FR-E in November 2021. <abbrev xmlns:xlink="http://www.w3.org/1999/xlink" xlink:title="Colección Nacional de Helmintos" id="ABBRID0EULCI" xlink:type="simple">CNHE</abbrev> 12297.</p></tp:treatment-sec><tp:treatment-sec sec-type="diagnosis" id="SECID0EYLCI"><title>Diagnosis.</title><p>Small leech, 4.5–8 length and 2–2.5 maximum width at somite XIX (<italic>n</italic> = 6). Dorsum with ~37 longitudinal brown stripes. A pair of midline brown stripes originates near the eyespots until XVI, then fusing forming a single, broad stripe that reach XXI. Beyond this somite, the stripe is interrupted by square white spots, from XXI a3 to the posterior end. Three longitudinal rows of black-tipped papillae present; additional, incomplete rows occasionally observed near the body margins. Papillae slightly wider than individual annuli. Eyespots semi-oval. Whole body with total of 69 annuli. Esophagus short, extending one or two annuli in length. Crop with five pairs of caeca, last pair forming post-caeca. Intestine with four caeca. Testisacs in four intersegmental pairs.</p></tp:treatment-sec><tp:treatment-sec sec-type="description" id="SECID0EAMCI"><title>Description.</title><p>Description based on holotype (stained), 9.6 length and 2.3 maximum width at somite XIX a2, and six paratypes, five stained and one processed for <abbrev xmlns:xlink="http://www.w3.org/1999/xlink" xlink:title="scanning electron microscopy" id="ABBRID0EGMCI" xlink:type="simple">SEM</abbrev>.</p><p><bold><italic>External morphology</italic>.</bold> Body slightly lanceolate, 4.5–8 length and 2–2.5 maximum width at somite XIX. Ground color pale yellow or cream; dorsal preocular zone unpigmented (I + II to Va2) except for the anterior end of the dorsal midline stripes that extend to reach the eyespots (Fig. <xref ref-type="fig" rid="F8">8A</xref>). Dorsal surface with the characteristic brown longitudinal striping pattern of species of the “<italic><tp:taxon-name><tp:taxon-name-part taxon-name-part-type="genus" reg="Helobdella"/><tp:taxon-name-part taxon-name-part-type="species" reg="triserialis">triserialis</tp:taxon-name-part></tp:taxon-name></italic>” series, with ~37 brown stripes visible in stained specimens. A pair of longitudinal midline stripes from IVa3 and fuse into a single, broad stripe from XVI to the anus; this band is interrupted by square-shaped white spots located at each a3/a1 from XXII to the posterior end. The remaining pairs of dorsal brown stripes extend from IVa3 to the anus. Three rows of dorsal papillae heavily pigmented on a2. Additional lateral may occur though these are typically incomplete. Papillae slightly exceed the width of individual annulus. Midline row of papillae extends from X, with conspicuous papillae evident from XII or XIII to XXVI (Fig. <xref ref-type="fig" rid="F8">8C</xref>). Lateral rows of papillae begin at XIV to XXV. White spots conspicuous, square to circular in shape, and smaller than the width of individual annulus; arranged in two paired rows on each side of the body, located on a2, flanking each papilla. White spots flanking central papillae begin at V or VI, and extend to XXVI, lateral rows of white spots extend from XII to XXVII. Eyespots semioval, at IVa1+a2, well-separated. Anus on XVII, typically surrounded by black pigment. Ventral surface ground cream-colored, with faint, thin longitudinal brown stripes (Fig. <xref ref-type="fig" rid="F8">8B</xref>). Oral sucker white; mouth located at the anterior margin. Gonopores separated by a single annulus (XII a2). Whole body with 69 annuli. Annulation: I and II fused; III and IV bi-annulate; V–XXIV tri-annulate; XXV bi-annulate, and XXVI, XXVII uni-annulate (Fig. <xref ref-type="fig" rid="F8">8C</xref>).</p><fig id="F8" position="float" orientation="portrait"><object-id xmlns:xlink="http://www.w3.org/1999/xlink" content-type="doi" xlink:type="simple">10.3897/zookeys.1261.162279.figure8</object-id><object-id xmlns:xlink="http://www.w3.org/1999/xlink" content-type="arpha" xlink:type="simple">1898794E-9CF2-5101-B14F-ADC7B8BF7DC9</object-id><label>Figure 8.</label><caption><p><italic><tp:taxon-name><tp:taxon-name-part taxon-name-part-type="genus" reg="Helobdella">Helobdella</tp:taxon-name-part> <tp:taxon-name-part taxon-name-part-type="species" reg="gulloae">gulloae</tp:taxon-name-part></tp:taxon-name></italic> sp. nov. <bold>A.</bold> Dorsal view; <bold>B.</bold> Ventral view; <bold>C.</bold><abbrev xmlns:xlink="http://www.w3.org/1999/xlink" xlink:title="scanning electron microscopy" id="ABBRID0EEOCI" xlink:type="simple">SEM</abbrev> microphotograph showing somite numbering. Abbreviations: an = anus. Scale bar: 2 mm.</p></caption><graphic xmlns:xlink="http://www.w3.org/1999/xlink" xlink:href="zookeys-1261-141_article-162279__-g008.jpg" position="float" orientation="portrait" xlink:type="simple" id="oo_1478319.jpg"><uri content-type="original_file" xlink:type="simple">https://binary.pensoft.net/fig/1478319</uri></graphic></fig><p><bold><italic>Internal morphology</italic>.</bold> Proboscis straight, not recurved, 1.52 length, extending from X to XIV. Salivary glands diffuse into parenchyma between XII and XV; ductules not forming bundle, insert independently into base of proboscis. Esophagus short, from at XVa1 to XV a2. Crop with five pairs of caeca; first four pairs digitiform and laterally directed; last pair with descending sinuous path or post-caeca, from XIX to XXII (Fig. <xref ref-type="fig" rid="F9">9A</xref>). Intestine with four pairs of digitiform caeca, the first three pairs directed anteriorly and last pair directed posteriorly. Testisacs in four intersegmental pairs, the first pair between XV/XVI, last pair XVIII/XIX. Ejaculatory ducts reaching the first pair of testisacs or XV/XVI (Fig. <xref ref-type="fig" rid="F9">9B</xref>). Ovisacs saccular, reaching XIX when it is filled (Fig. <xref ref-type="fig" rid="F9">9C</xref>).</p><fig id="F9" position="float" orientation="portrait"><object-id xmlns:xlink="http://www.w3.org/1999/xlink" content-type="doi" xlink:type="simple">10.3897/zookeys.1261.162279.figure9</object-id><object-id xmlns:xlink="http://www.w3.org/1999/xlink" content-type="arpha" xlink:type="simple">311CADB5-5798-55FB-A2FD-788CB4C03A57</object-id><label>Figure 9.</label><caption><p>Internal morphology of a stained paratype specimen of <italic><tp:taxon-name><tp:taxon-name-part taxon-name-part-type="genus" reg="Helobdella">Helobdella</tp:taxon-name-part> <tp:taxon-name-part taxon-name-part-type="species" reg="gulloae">gulloae</tp:taxon-name-part></tp:taxon-name></italic> sp. nov. <bold>A.</bold> Digestive tract; <bold>B.</bold> Male reproductive system; <bold>C.</bold> Male and female reproductive systems. Abbreviations: pr = proboscis, sg = salivary glands, cc = crop caeca, pc = post-caeca, int = intestine.</p></caption><graphic xmlns:xlink="http://www.w3.org/1999/xlink" xlink:href="zookeys-1261-141_article-162279__-g009.jpg" position="float" orientation="portrait" xlink:type="simple" id="oo_1478320.jpg"><uri content-type="original_file" xlink:type="simple">https://binary.pensoft.net/fig/1478320</uri></graphic></fig><p><bold><italic>Reproductive information</italic>.</bold> No specimens were observed with spermatophores attached to the body wall, nor were any specimens found carrying eggs or young leeches on the ventral surface.</p></tp:treatment-sec><tp:treatment-sec sec-type="etymology" id="SECID0EFQCI"><title>Etymology.</title><p>The species is named in honor of the Argentinian biologist Dr. Betina Sandra Gullo, in recognition of her significant contributions to the knowledge of South American leeches, in particular those within the genus <italic><tp:taxon-name><tp:taxon-name-part taxon-name-part-type="genus" reg="Helobdella">Helobdella</tp:taxon-name-part></tp:taxon-name></italic>.</p></tp:treatment-sec><tp:treatment-sec sec-type="remarks" id="SECID0EVQCI"><title>Remarks.</title><p>The morphological characteristics of <italic><tp:taxon-name><tp:taxon-name-part taxon-name-part-type="genus" reg="Helobdella">Helobdella</tp:taxon-name-part> <tp:taxon-name-part taxon-name-part-type="species" reg="gulloae">gulloae</tp:taxon-name-part></tp:taxon-name></italic> sp. nov. are consistent with those diagnostic of the genus (<xref ref-type="bibr" rid="B42">Sawyer 1986</xref>; <xref ref-type="bibr" rid="B45">Siddall and Borda 2003</xref>); including their dorsoventrally flattened body, gonopores separated by a single annulus, one pair of cephalic eyespots and the absence of esophageal organs (bacteriomes). The presence of multiple, longitudinal dorsal stripes and metamerically arranged papilla clearly support its inclusion in the “<italic><tp:taxon-name><tp:taxon-name-part taxon-name-part-type="genus" reg="Helobdella"/><tp:taxon-name-part taxon-name-part-type="species" reg="triserialis">triserialis</tp:taxon-name-part></tp:taxon-name></italic>” series sensu <xref ref-type="bibr" rid="B42">Sawyer 1986</xref>.</p><p><italic><tp:taxon-name><tp:taxon-name-part taxon-name-part-type="genus" reg="Helobdella">Helobdella</tp:taxon-name-part> <tp:taxon-name-part taxon-name-part-type="species" reg="gulloae">gulloae</tp:taxon-name-part></tp:taxon-name></italic> can be differentiated from other species of the “<italic><tp:taxon-name><tp:taxon-name-part taxon-name-part-type="genus" reg="Helobdella"/><tp:taxon-name-part taxon-name-part-type="species" reg="triserialis">triserialis</tp:taxon-name-part></tp:taxon-name></italic>” series by difference of patterns of dorsal pigmentation and papillae distribution. <italic><tp:taxon-name><tp:taxon-name-part taxon-name-part-type="genus" reg="Helobdella">Helobdella</tp:taxon-name-part> <tp:taxon-name-part taxon-name-part-type="species" reg="papillata">papillata</tp:taxon-name-part></tp:taxon-name></italic> has three rows of papillae restricted to the posterior third of dorsum (XIX or XX), while in <italic><tp:taxon-name><tp:taxon-name-part taxon-name-part-type="genus" reg="Helobdella">H.</tp:taxon-name-part> <tp:taxon-name-part taxon-name-part-type="species" reg="gulloae">gulloae</tp:taxon-name-part></tp:taxon-name></italic> sp. nov., dorsal rows of papillae begin at X. Additionally, <italic><tp:taxon-name><tp:taxon-name-part taxon-name-part-type="genus" reg="Helobdella">H.</tp:taxon-name-part> <tp:taxon-name-part taxon-name-part-type="species" reg="papillata">papillata</tp:taxon-name-part></tp:taxon-name></italic> lacks dorsal pigmentation. In <italic><tp:taxon-name><tp:taxon-name-part taxon-name-part-type="genus" reg="Helobdella">H.</tp:taxon-name-part> <tp:taxon-name-part taxon-name-part-type="species" reg="lineata">lineata</tp:taxon-name-part></tp:taxon-name></italic>, dorsal papillae are irregularly scattered, while in <italic><tp:taxon-name><tp:taxon-name-part taxon-name-part-type="genus" reg="Helobdella">H.</tp:taxon-name-part> <tp:taxon-name-part taxon-name-part-type="species" reg="gulloae">gulloae</tp:taxon-name-part></tp:taxon-name></italic> sp. nov. dorsal papillae are regularly arranged. <italic><tp:taxon-name><tp:taxon-name-part taxon-name-part-type="genus" reg="Helobdella">Helobdella</tp:taxon-name-part> <tp:taxon-name-part taxon-name-part-type="species" reg="transversa">transversa</tp:taxon-name-part></tp:taxon-name></italic> lacks both longitudinal pigmented stripes and papillae (<xref ref-type="bibr" rid="B41">Sawyer 1972</xref>; <xref ref-type="bibr" rid="B21">Light and Siddall 1999</xref>), clearly contrasting with <italic><tp:taxon-name><tp:taxon-name-part taxon-name-part-type="genus" reg="Helobdella">H.</tp:taxon-name-part> <tp:taxon-name-part taxon-name-part-type="species" reg="gulloae">gulloae</tp:taxon-name-part></tp:taxon-name></italic> sp. nov. <italic><tp:taxon-name><tp:taxon-name-part taxon-name-part-type="genus" reg="Helobdella">Helobdella</tp:taxon-name-part> <tp:taxon-name-part taxon-name-part-type="species" reg="lineata">lineata</tp:taxon-name-part></tp:taxon-name></italic> exhibits 12–14 longitudinal stripes on the dorsal surface, whereas <italic><tp:taxon-name><tp:taxon-name-part taxon-name-part-type="genus" reg="Helobdella">H.</tp:taxon-name-part> <tp:taxon-name-part taxon-name-part-type="species" reg="gulloae">gulloae</tp:taxon-name-part></tp:taxon-name></italic> sp. nov. display ~37. <italic><tp:taxon-name><tp:taxon-name-part taxon-name-part-type="genus" reg="Helobdella">Helobdella</tp:taxon-name-part> <tp:taxon-name-part taxon-name-part-type="species" reg="fusca">fusca</tp:taxon-name-part></tp:taxon-name></italic> and <italic><tp:taxon-name><tp:taxon-name-part taxon-name-part-type="genus" reg="Helobdella">Helobdella</tp:taxon-name-part> <tp:taxon-name-part taxon-name-part-type="species" reg="virginiae">virginiae</tp:taxon-name-part></tp:taxon-name></italic> are characterized by irregularly arranged dorsal spots, clearly contrasting with the metameric pattern characteristic of <italic><tp:taxon-name><tp:taxon-name-part taxon-name-part-type="genus" reg="Helobdella">H.</tp:taxon-name-part> <tp:taxon-name-part taxon-name-part-type="species" reg="gulloae">gulloae</tp:taxon-name-part></tp:taxon-name></italic> sp. nov. (Table <xref ref-type="table" rid="T2">2</xref>).</p><p><italic><tp:taxon-name><tp:taxon-name-part taxon-name-part-type="genus" reg="Helobdella">Helobdella</tp:taxon-name-part> <tp:taxon-name-part taxon-name-part-type="species" reg="gulloae">gulloae</tp:taxon-name-part></tp:taxon-name></italic> sp. nov. is morphologically and phylogenetically (see below) closely related to <italic><tp:taxon-name><tp:taxon-name-part taxon-name-part-type="genus" reg="Helobdella">H.</tp:taxon-name-part> <tp:taxon-name-part taxon-name-part-type="species" reg="papilloprocta">papilloprocta</tp:taxon-name-part></tp:taxon-name></italic> sp. nov. The presence of two prominent papillae adjacent to the anus in <italic><tp:taxon-name><tp:taxon-name-part taxon-name-part-type="genus" reg="Helobdella">H.</tp:taxon-name-part> <tp:taxon-name-part taxon-name-part-type="species" reg="papilloprocta">papilloprocta</tp:taxon-name-part></tp:taxon-name></italic> sp. nov. appears to be a consistent and reliable character to separate both species. Furthermore, <italic><tp:taxon-name><tp:taxon-name-part taxon-name-part-type="genus" reg="Helobdella">H.</tp:taxon-name-part> <tp:taxon-name-part taxon-name-part-type="species" reg="gulloae">gulloae</tp:taxon-name-part></tp:taxon-name></italic> sp. nov. seems to be the only species of the “<italic><tp:taxon-name><tp:taxon-name-part taxon-name-part-type="genus" reg="Helobdella"/><tp:taxon-name-part taxon-name-part-type="species" reg="triserialis">triserialis</tp:taxon-name-part></tp:taxon-name></italic>” series with only four pairs of testisacs, contrary to five or six pairs, which are more common in this genus.</p><p>The <italic>cox</italic>1 genetic distance, calculated under the <abbrev xmlns:xlink="http://www.w3.org/1999/xlink" xlink:title="Kimura 2-parameter" id="ABBRID0EHZCI" xlink:type="simple">K2P</abbrev> substitution model, between <italic><tp:taxon-name><tp:taxon-name-part taxon-name-part-type="genus" reg="Helobdella">H.</tp:taxon-name-part> <tp:taxon-name-part taxon-name-part-type="species" reg="papilloprocta">papilloprocta</tp:taxon-name-part></tp:taxon-name></italic> sp. nov. and <italic><tp:taxon-name><tp:taxon-name-part taxon-name-part-type="genus" reg="Helobdella">H.</tp:taxon-name-part> <tp:taxon-name-part taxon-name-part-type="species" reg="gulloae">gulloae</tp:taxon-name-part></tp:taxon-name></italic> sp. nov. is 3.33%. This value is comparable to the interspecific distance found between other sister species of <italic><tp:taxon-name><tp:taxon-name-part taxon-name-part-type="genus" reg="Helobdella">Helobdella</tp:taxon-name-part></tp:taxon-name></italic>, such as <italic><tp:taxon-name><tp:taxon-name-part taxon-name-part-type="genus" reg="Helobdella">H.</tp:taxon-name-part> <tp:taxon-name-part taxon-name-part-type="species" reg="austinensis">austinensis</tp:taxon-name-part></tp:taxon-name></italic> and <italic><tp:taxon-name><tp:taxon-name-part taxon-name-part-type="genus" reg="Helobdella">H.</tp:taxon-name-part> <tp:taxon-name-part taxon-name-part-type="species" reg="virginiae">virginiae</tp:taxon-name-part></tp:taxon-name></italic> or <italic><tp:taxon-name><tp:taxon-name-part taxon-name-part-type="genus" reg="Helobdella">H.</tp:taxon-name-part> <tp:taxon-name-part taxon-name-part-type="species" reg="socimulcensis">socimulcensis</tp:taxon-name-part></tp:taxon-name></italic> and <italic><tp:taxon-name><tp:taxon-name-part taxon-name-part-type="genus" reg="Helobdella">H.</tp:taxon-name-part> <tp:taxon-name-part taxon-name-part-type="species" reg="farmeri">farmeri</tp:taxon-name-part></tp:taxon-name></italic>. The remaining pairwise genetic distances are presented in Table <xref ref-type="table" rid="T3">3</xref>.</p><table-wrap id="T3" position="float" orientation="portrait"><label>Table 3.</label><caption><p><italic>Cox</italic>1 genetic distances among <italic><tp:taxon-name><tp:taxon-name-part taxon-name-part-type="genus" reg="Helobdella">Helobdella</tp:taxon-name-part></tp:taxon-name></italic> species under the Kimura 2-parameter model. New species are indicated in bold.</p></caption><table id="TID0EXJDI" rules="all"><tbody><tr><th rowspan="1" colspan="1">Taxon</th><th rowspan="1" colspan="1">1</th><th rowspan="1" colspan="1">2</th><th rowspan="1" colspan="1">3</th><th rowspan="1" colspan="1">4</th><th rowspan="1" colspan="1">5</th><th rowspan="1" colspan="1">6</th><th rowspan="1" colspan="1">7</th><th rowspan="1" colspan="1">8</th><th rowspan="1" colspan="1">9</th><th rowspan="1" colspan="1">10</th><th rowspan="1" colspan="1">11</th><th rowspan="1" colspan="1">12</th><th rowspan="1" colspan="1">13</th><th rowspan="1" colspan="1">14</th><th rowspan="1" colspan="1">15</th><th rowspan="1" colspan="1">16</th></tr><tr><td rowspan="1" colspan="1">(1) <italic><tp:taxon-name><tp:taxon-name-part taxon-name-part-type="genus" reg="Helobdella">Helobdella</tp:taxon-name-part> <tp:taxon-name-part taxon-name-part-type="species" reg="europaea">europaea</tp:taxon-name-part></tp:taxon-name></italic></td><td rowspan="1" colspan="1">0.443</td><td rowspan="1" colspan="1"/><td rowspan="1" colspan="1"/><td rowspan="1" colspan="1"/><td rowspan="1" colspan="1"/><td rowspan="1" colspan="1"/><td rowspan="1" colspan="1"/><td rowspan="1" colspan="1"/><td rowspan="1" colspan="1"/><td rowspan="1" colspan="1"/><td rowspan="1" colspan="1"/><td rowspan="1" colspan="1"/><td rowspan="1" colspan="1"/><td rowspan="1" colspan="1"/><td rowspan="1" colspan="1"/><td rowspan="1" colspan="1"/></tr><tr><td rowspan="1" colspan="1">(2) <italic><tp:taxon-name><tp:taxon-name-part taxon-name-part-type="genus" reg="Helobdella">Helobdella</tp:taxon-name-part> <tp:taxon-name-part taxon-name-part-type="species" reg="socimulcensis">socimulcensis</tp:taxon-name-part></tp:taxon-name></italic></td><td rowspan="1" colspan="1">3.949</td><td rowspan="1" colspan="1">0.330</td><td rowspan="1" colspan="1"/><td rowspan="1" colspan="1"/><td rowspan="1" colspan="1"/><td rowspan="1" colspan="1"/><td rowspan="1" colspan="1"/><td rowspan="1" colspan="1"/><td rowspan="1" colspan="1"/><td rowspan="1" colspan="1"/><td rowspan="1" colspan="1"/><td rowspan="1" colspan="1"/><td rowspan="1" colspan="1"/><td rowspan="1" colspan="1"/><td rowspan="1" colspan="1"/><td rowspan="1" colspan="1"/></tr><tr><td rowspan="1" colspan="1">(3) <italic><tp:taxon-name><tp:taxon-name-part taxon-name-part-type="genus" reg="Helobdella">Helobdella</tp:taxon-name-part> <tp:taxon-name-part taxon-name-part-type="species" reg="triserialis">triserialis</tp:taxon-name-part></tp:taxon-name></italic></td><td rowspan="1" colspan="1">11.060</td><td rowspan="1" colspan="1">11.746</td><td rowspan="1" colspan="1">NA</td><td rowspan="1" colspan="1"/><td rowspan="1" colspan="1"/><td rowspan="1" colspan="1"/><td rowspan="1" colspan="1"/><td rowspan="1" colspan="1"/><td rowspan="1" colspan="1"/><td rowspan="1" colspan="1"/><td rowspan="1" colspan="1"/><td rowspan="1" colspan="1"/><td rowspan="1" colspan="1"/><td rowspan="1" colspan="1"/><td rowspan="1" colspan="1"/><td rowspan="1" colspan="1"/></tr><tr><td rowspan="1" colspan="1">
                      <bold>(4) <italic><tp:taxon-name><tp:taxon-name-part taxon-name-part-type="genus" reg="Helobdella">Helobdella</tp:taxon-name-part> <tp:taxon-name-part taxon-name-part-type="species" reg="gulloae">gulloae</tp:taxon-name-part></tp:taxon-name></italic> sp. nov.</bold>
                    </td><td rowspan="1" colspan="1">11.000</td><td rowspan="1" colspan="1">11.584</td><td rowspan="1" colspan="1">8.522</td><td rowspan="1" colspan="1">NA</td><td rowspan="1" colspan="1"/><td rowspan="1" colspan="1"/><td rowspan="1" colspan="1"/><td rowspan="1" colspan="1"/><td rowspan="1" colspan="1"/><td rowspan="1" colspan="1"/><td rowspan="1" colspan="1"/><td rowspan="1" colspan="1"/><td rowspan="1" colspan="1"/><td rowspan="1" colspan="1"/><td rowspan="1" colspan="1"/><td rowspan="1" colspan="1"/></tr><tr><td rowspan="1" colspan="1">
                      <bold>(5) <italic><tp:taxon-name><tp:taxon-name-part taxon-name-part-type="genus" reg="Helobdella">Helobdella</tp:taxon-name-part> <tp:taxon-name-part taxon-name-part-type="species" reg="papilloprocta">papilloprocta</tp:taxon-name-part></tp:taxon-name></italic> sp. nov.</bold>
                    </td><td rowspan="1" colspan="1">10.596</td><td rowspan="1" colspan="1">12.081</td><td rowspan="1" colspan="1">9.070</td><td rowspan="1" colspan="1">3.334</td><td rowspan="1" colspan="1">0.000</td><td rowspan="1" colspan="1"/><td rowspan="1" colspan="1"/><td rowspan="1" colspan="1"/><td rowspan="1" colspan="1"/><td rowspan="1" colspan="1"/><td rowspan="1" colspan="1"/><td rowspan="1" colspan="1"/><td rowspan="1" colspan="1"/><td rowspan="1" colspan="1"/><td rowspan="1" colspan="1"/><td rowspan="1" colspan="1"/></tr><tr><td rowspan="1" colspan="1">(6) <italic><tp:taxon-name><tp:taxon-name-part taxon-name-part-type="genus" reg="Helobdella">Helobdella</tp:taxon-name-part></tp:taxon-name></italic> cf. <italic><tp:taxon-name><tp:taxon-name-part taxon-name-part-type="genus" reg="Helobdella"/><tp:taxon-name-part taxon-name-part-type="species" reg="socimulcensis">socimulcensis</tp:taxon-name-part></tp:taxon-name> Chiapas</italic></td><td rowspan="1" colspan="1">13.669</td><td rowspan="1" colspan="1">14.987</td><td rowspan="1" colspan="1">10.807</td><td rowspan="1" colspan="1">11.824</td><td rowspan="1" colspan="1">11.843</td><td rowspan="1" colspan="1">NA</td><td rowspan="1" colspan="1"/><td rowspan="1" colspan="1"/><td rowspan="1" colspan="1"/><td rowspan="1" colspan="1"/><td rowspan="1" colspan="1"/><td rowspan="1" colspan="1"/><td rowspan="1" colspan="1"/><td rowspan="1" colspan="1"/><td rowspan="1" colspan="1"/><td rowspan="1" colspan="1"/></tr><tr><td rowspan="1" colspan="1">(7) <italic><tp:taxon-name><tp:taxon-name-part taxon-name-part-type="genus" reg="Helobdella">Helobdella</tp:taxon-name-part> <tp:taxon-name-part taxon-name-part-type="species" reg="fusca">fusca</tp:taxon-name-part></tp:taxon-name></italic></td><td rowspan="1" colspan="1">16.904</td><td rowspan="1" colspan="1">17.555</td><td rowspan="1" colspan="1">16.058</td><td rowspan="1" colspan="1">17.193</td><td rowspan="1" colspan="1">16.800</td><td rowspan="1" colspan="1">16.414</td><td rowspan="1" colspan="1">NA</td><td rowspan="1" colspan="1"/><td rowspan="1" colspan="1"/><td rowspan="1" colspan="1"/><td rowspan="1" colspan="1"/><td rowspan="1" colspan="1"/><td rowspan="1" colspan="1"/><td rowspan="1" colspan="1"/><td rowspan="1" colspan="1"/><td rowspan="1" colspan="1"/></tr><tr><td rowspan="1" colspan="1">(8) <italic><tp:taxon-name><tp:taxon-name-part taxon-name-part-type="genus" reg="Helobdella">Helobdella</tp:taxon-name-part> <tp:taxon-name-part taxon-name-part-type="species" reg="austinensis">austinensis</tp:taxon-name-part></tp:taxon-name></italic></td><td rowspan="1" colspan="1">18.919</td><td rowspan="1" colspan="1">19.621</td><td rowspan="1" colspan="1">19.105</td><td rowspan="1" colspan="1">18.725</td><td rowspan="1" colspan="1">18.879</td><td rowspan="1" colspan="1">17.042</td><td rowspan="1" colspan="1">22.060</td><td rowspan="1" colspan="1">0.483</td><td rowspan="1" colspan="1"/><td rowspan="1" colspan="1"/><td rowspan="1" colspan="1"/><td rowspan="1" colspan="1"/><td rowspan="1" colspan="1"/><td rowspan="1" colspan="1"/><td rowspan="1" colspan="1"/><td rowspan="1" colspan="1"/></tr><tr><td rowspan="1" colspan="1">(9) <italic><tp:taxon-name><tp:taxon-name-part taxon-name-part-type="genus" reg="Helobdella">Helobdella</tp:taxon-name-part> <tp:taxon-name-part taxon-name-part-type="species" reg="virginiae">virginiae</tp:taxon-name-part></tp:taxon-name></italic></td><td rowspan="1" colspan="1">17.094</td><td rowspan="1" colspan="1">17.568</td><td rowspan="1" colspan="1">16.950</td><td rowspan="1" colspan="1">17.579</td><td rowspan="1" colspan="1">17.704</td><td rowspan="1" colspan="1">17.009</td><td rowspan="1" colspan="1">21.409</td><td rowspan="1" colspan="1">3.789</td><td rowspan="1" colspan="1">NA</td><td rowspan="1" colspan="1"/><td rowspan="1" colspan="1"/><td rowspan="1" colspan="1"/><td rowspan="1" colspan="1"/><td rowspan="1" colspan="1"/><td rowspan="1" colspan="1"/><td rowspan="1" colspan="1"/></tr><tr><td rowspan="1" colspan="1">(10) <italic><tp:taxon-name><tp:taxon-name-part taxon-name-part-type="genus" reg="Helobdella">Helobdella</tp:taxon-name-part> <tp:taxon-name-part taxon-name-part-type="species" reg="lineata">lineata</tp:taxon-name-part></tp:taxon-name></italic></td><td rowspan="1" colspan="1">18.305</td><td rowspan="1" colspan="1">18.225</td><td rowspan="1" colspan="1">18.497</td><td rowspan="1" colspan="1">18.594</td><td rowspan="1" colspan="1">18.270</td><td rowspan="1" colspan="1">16.664</td><td rowspan="1" colspan="1">20.985</td><td rowspan="1" colspan="1">11.771</td><td rowspan="1" colspan="1">12.078</td><td rowspan="1" colspan="1">NA</td><td rowspan="1" colspan="1"/><td rowspan="1" colspan="1"/><td rowspan="1" colspan="1"/><td rowspan="1" colspan="1"/><td rowspan="1" colspan="1"/><td rowspan="1" colspan="1"/></tr><tr><td rowspan="1" colspan="1">(11) <italic><tp:taxon-name><tp:taxon-name-part taxon-name-part-type="genus" reg="Helobdella">Helobdella</tp:taxon-name-part> <tp:taxon-name-part taxon-name-part-type="species" reg="papillata">papillata</tp:taxon-name-part></tp:taxon-name></italic></td><td rowspan="1" colspan="1">17.414</td><td rowspan="1" colspan="1">18.047</td><td rowspan="1" colspan="1">17.254</td><td rowspan="1" colspan="1">17.748</td><td rowspan="1" colspan="1">17.143</td><td rowspan="1" colspan="1">15.874</td><td rowspan="1" colspan="1">18.742</td><td rowspan="1" colspan="1">9.745</td><td rowspan="1" colspan="1">10.305</td><td rowspan="1" colspan="1">6.853</td><td rowspan="1" colspan="1">NA</td><td rowspan="1" colspan="1"/><td rowspan="1" colspan="1"/><td rowspan="1" colspan="1"/><td rowspan="1" colspan="1"/><td rowspan="1" colspan="1"/></tr><tr><td rowspan="1" colspan="1">(12) <italic><tp:taxon-name><tp:taxon-name-part taxon-name-part-type="genus" reg="Helobdella">Helobdella</tp:taxon-name-part> <tp:taxon-name-part taxon-name-part-type="species" reg="transversa">transversa</tp:taxon-name-part></tp:taxon-name></italic></td><td rowspan="1" colspan="1">17.331</td><td rowspan="1" colspan="1">18.366</td><td rowspan="1" colspan="1">18.089</td><td rowspan="1" colspan="1">18.620</td><td rowspan="1" colspan="1">17.634</td><td rowspan="1" colspan="1">16.693</td><td rowspan="1" colspan="1">20.302</td><td rowspan="1" colspan="1">10.286</td><td rowspan="1" colspan="1">10.305</td><td rowspan="1" colspan="1">8.334</td><td rowspan="1" colspan="1">4.753</td><td rowspan="1" colspan="1">NA</td><td rowspan="1" colspan="1"/><td rowspan="1" colspan="1"/><td rowspan="1" colspan="1"/><td rowspan="1" colspan="1"/></tr><tr><td rowspan="1" colspan="1">(13) <tp:taxon-name><tp:taxon-name-part taxon-name-part-type="genus" reg="Helobdella">Helobdella</tp:taxon-name-part> <tp:taxon-name-part taxon-name-part-type="uncertainty-rank">cf.</tp:taxon-name-part> <tp:taxon-name-part taxon-name-part-type="species" reg="robusta">robusta</tp:taxon-name-part></tp:taxon-name></td><td rowspan="1" colspan="1">17.131</td><td rowspan="1" colspan="1">18.377</td><td rowspan="1" colspan="1">17.034</td><td rowspan="1" colspan="1">18.186</td><td rowspan="1" colspan="1">17.094</td><td rowspan="1" colspan="1">15.352</td><td rowspan="1" colspan="1">20.049</td><td rowspan="1" colspan="1">8.537</td><td rowspan="1" colspan="1">9.438</td><td rowspan="1" colspan="1">6.261</td><td rowspan="1" colspan="1">4.946</td><td rowspan="1" colspan="1">5.811</td><td rowspan="1" colspan="1">1.276</td><td rowspan="1" colspan="1"/><td rowspan="1" colspan="1"/><td rowspan="1" colspan="1"/></tr><tr><td rowspan="1" colspan="1">(14) <italic><tp:taxon-name><tp:taxon-name-part taxon-name-part-type="genus" reg="Helobdella">Helobdella</tp:taxon-name-part> <tp:taxon-name-part taxon-name-part-type="species" reg="robusta">robusta</tp:taxon-name-part></tp:taxon-name></italic></td><td rowspan="1" colspan="1">19.880</td><td rowspan="1" colspan="1">20.578</td><td rowspan="1" colspan="1">18.066</td><td rowspan="1" colspan="1">19.324</td><td rowspan="1" colspan="1">18.093</td><td rowspan="1" colspan="1">17.541</td><td rowspan="1" colspan="1">20.329</td><td rowspan="1" colspan="1">11.917</td><td rowspan="1" colspan="1">12.041</td><td rowspan="1" colspan="1">7.013</td><td rowspan="1" colspan="1">8.085</td><td rowspan="1" colspan="1">10.605</td><td rowspan="1" colspan="1">7.087</td><td rowspan="1" colspan="1">NA</td><td rowspan="1" colspan="1"/><td rowspan="1" colspan="1"/></tr><tr><td rowspan="1" colspan="1">(15) <italic><tp:taxon-name><tp:taxon-name-part taxon-name-part-type="genus" reg="Helobdella">Helobdella</tp:taxon-name-part> <tp:taxon-name-part taxon-name-part-type="species" reg="farmeri">farmeri</tp:taxon-name-part></tp:taxon-name></italic></td><td rowspan="1" colspan="1">4.851</td><td rowspan="1" colspan="1">2.884</td><td rowspan="1" colspan="1">12.397</td><td rowspan="1" colspan="1">10.726</td><td rowspan="1" colspan="1">11.579</td><td rowspan="1" colspan="1">14.156</td><td rowspan="1" colspan="1">16.557</td><td rowspan="1" colspan="1">19.765</td><td rowspan="1" colspan="1">17.830</td><td rowspan="1" colspan="1">19.063</td><td rowspan="1" colspan="1">18.618</td><td rowspan="1" colspan="1">18.591</td><td rowspan="1" colspan="1">18.350</td><td rowspan="1" colspan="1">20.284</td><td rowspan="1" colspan="1">NA</td><td rowspan="1" colspan="1"/></tr><tr><td rowspan="1" colspan="1">(16) <italic><tp:taxon-name><tp:taxon-name-part taxon-name-part-type="genus" reg="Helobdella">Helobdella</tp:taxon-name-part></tp:taxon-name></italic> cf. <italic><tp:taxon-name><tp:taxon-name-part taxon-name-part-type="genus" reg="Helobdella"/><tp:taxon-name-part taxon-name-part-type="species" reg="socimulcensis">socimulcensis</tp:taxon-name-part></tp:taxon-name> Jalisco</italic></td><td rowspan="1" colspan="1">3.894</td><td rowspan="1" colspan="1">3.230</td><td rowspan="1" colspan="1">11.614</td><td rowspan="1" colspan="1">11.275</td><td rowspan="1" colspan="1">11.665</td><td rowspan="1" colspan="1">13.623</td><td rowspan="1" colspan="1">17.606</td><td rowspan="1" colspan="1">18.854</td><td rowspan="1" colspan="1">16.914</td><td rowspan="1" colspan="1">17.703</td><td rowspan="1" colspan="1">17.453</td><td rowspan="1" colspan="1">17.850</td><td rowspan="1" colspan="1">18.493</td><td rowspan="1" colspan="1">20.017</td><td rowspan="1" colspan="1">4.105</td><td rowspan="1" colspan="1">NA</td></tr></tbody></table></table-wrap></tp:treatment-sec><tp:treatment-sec><!--Section generated to contain objects referenced in tp:taxon-treatment.--><table-wrap id="T2" position="float" orientation="portrait"><label>Table 2.</label><caption><p>Key morphological characteristics of leeches in the <italic><tp:taxon-name><tp:taxon-name-part taxon-name-part-type="genus" reg="Helobdella">Helobdella</tp:taxon-name-part> <tp:taxon-name-part taxon-name-part-type="species" reg="triserialis">triserialis</tp:taxon-name-part></tp:taxon-name></italic> series sensu <xref ref-type="bibr" rid="B42">Sawyer (1986)</xref>.</p></caption><table id="TID0E1KCI" rules="all"><tbody><tr><th rowspan="1" colspan="1">Taxon</th><th rowspan="1" colspan="1">Number of pairs of crop caeca</th><th rowspan="1" colspan="1">Number of pairs of testisacs</th><th rowspan="1" colspan="1">Number of dorsal brown stripes</th><th rowspan="1" colspan="1">Segment on which papillae begin</th><th rowspan="1" colspan="1">Papillae size with respect to width of annuli</th><th rowspan="1" colspan="1">Arrangement of dorsal white spots</th><th rowspan="1" colspan="1">Total number annuli</th><th rowspan="1" colspan="1">Venter coloration</th><th rowspan="1" colspan="1">Reference</th></tr><tr><td rowspan="1" colspan="1"><italic><tp:taxon-name><tp:taxon-name-part taxon-name-part-type="genus" reg="Helobdella">Helobdella</tp:taxon-name-part> <tp:taxon-name-part taxon-name-part-type="species" reg="austinensis">austinensis</tp:taxon-name-part></tp:taxon-name></italic> Kutschera, Langguth, Kuo, Weisblat &amp; Shankland, 2013</td><td rowspan="1" colspan="1">6</td><td rowspan="1" colspan="1">6</td><td rowspan="1" colspan="1">16–20</td><td rowspan="1" colspan="1">apparently X</td><td rowspan="1" colspan="1">smaller</td><td rowspan="1" colspan="1">irregular</td><td rowspan="1" colspan="1">70</td><td rowspan="1" colspan="1">grey-brown</td><td rowspan="1" colspan="1">
                  <xref ref-type="bibr" rid="B17">Kutschera et al. 2013</xref>
                </td></tr><tr><td rowspan="1" colspan="1"><italic><tp:taxon-name><tp:taxon-name-part taxon-name-part-type="genus" reg="Helobdella">Helobdella</tp:taxon-name-part> <tp:taxon-name-part taxon-name-part-type="species" reg="brasiliensis">brasiliensis</tp:taxon-name-part></tp:taxon-name></italic> (Weber, 1915)</td><td rowspan="1" colspan="1">6</td><td rowspan="1" colspan="1">6</td><td rowspan="1" colspan="1">absent</td><td rowspan="1" colspan="1">IX</td><td rowspan="1" colspan="1">larger</td><td rowspan="1" colspan="1">apparently metameric</td><td rowspan="1" colspan="1">70</td><td rowspan="1" colspan="1">stripes and spots dark brown</td><td rowspan="1" colspan="1">
                  <xref ref-type="bibr" rid="B38">Ringuelet 1985</xref>
                </td></tr><tr><td rowspan="1" colspan="1"><italic><tp:taxon-name><tp:taxon-name-part taxon-name-part-type="genus" reg="Helobdella">Helobdella</tp:taxon-name-part> <tp:taxon-name-part taxon-name-part-type="species" reg="chaviensis">chaviensis</tp:taxon-name-part></tp:taxon-name></italic> Iwama &amp; Arruda, 2016</td><td rowspan="1" colspan="1">5</td><td rowspan="1" colspan="1">6</td><td rowspan="1" colspan="1">-</td><td rowspan="1" colspan="1">apparently IX</td><td rowspan="1" colspan="1">smaller</td><td rowspan="1" colspan="1">metameric</td><td rowspan="1" colspan="1">68</td><td rowspan="1" colspan="1">-</td><td rowspan="1" colspan="1">
                  <xref ref-type="bibr" rid="B10">Iwama and Arruda 2016</xref>
                </td></tr><tr><td rowspan="1" colspan="1"><italic><tp:taxon-name><tp:taxon-name-part taxon-name-part-type="genus" reg="Helobdella">Helobdella</tp:taxon-name-part> <tp:taxon-name-part taxon-name-part-type="species" reg="europaea">europaea</tp:taxon-name-part></tp:taxon-name></italic> (Kutschera, 1987)</td><td rowspan="1" colspan="1">5</td><td rowspan="1" colspan="1">5</td><td rowspan="1" colspan="1">14</td><td rowspan="1" colspan="1">X</td><td rowspan="1" colspan="1">larger</td><td rowspan="1" colspan="1">metameric</td><td rowspan="1" colspan="1">68</td><td rowspan="1" colspan="1">unpigmented to lightly pigmented</td><td rowspan="1" colspan="1"><xref ref-type="bibr" rid="B14">Kutschera 1985</xref>; <xref ref-type="bibr" rid="B8">Govedich and Davies 1998</xref>; <xref ref-type="bibr" rid="B15">Kutschera 2004</xref></td></tr><tr><td rowspan="1" colspan="1"><italic><tp:taxon-name><tp:taxon-name-part taxon-name-part-type="genus" reg="Helobdella">Helobdella</tp:taxon-name-part> <tp:taxon-name-part taxon-name-part-type="species" reg="farmeri">farmeri</tp:taxon-name-part></tp:taxon-name></italic> Kutschera, 2023</td><td rowspan="1" colspan="1">6</td><td rowspan="1" colspan="1">6</td><td rowspan="1" colspan="1">8–14</td><td rowspan="1" colspan="1">absent</td><td rowspan="1" colspan="1">n/a</td><td rowspan="1" colspan="1">orthogonal</td><td rowspan="1" colspan="1">70</td><td rowspan="1" colspan="1">uniformly light-brown</td><td rowspan="1" colspan="1">
                  <xref ref-type="bibr" rid="B16">Kutschera 2023</xref>
                </td></tr><tr><td rowspan="1" colspan="1"><italic><tp:taxon-name><tp:taxon-name-part taxon-name-part-type="genus" reg="Helobdella">Helobdella</tp:taxon-name-part> <tp:taxon-name-part taxon-name-part-type="species" reg="fusca">fusca</tp:taxon-name-part></tp:taxon-name></italic> (Castle, 1900)</td><td rowspan="1" colspan="1">6</td><td rowspan="1" colspan="1">6</td><td rowspan="1" colspan="1">absent</td><td rowspan="1" colspan="1">absent</td><td rowspan="1" colspan="1">n/a</td><td rowspan="1" colspan="1">irregular</td><td rowspan="1" colspan="1">70</td><td rowspan="1" colspan="1">present</td><td rowspan="1" colspan="1">
                  <xref ref-type="bibr" rid="B3">Castle 1900</xref>
                </td></tr><tr><td rowspan="1" colspan="1">
                  <bold><italic><tp:taxon-name><tp:taxon-name-part taxon-name-part-type="genus" reg="Helobdella">Helobdella</tp:taxon-name-part> <tp:taxon-name-part taxon-name-part-type="species" reg="gulloae">gulloae</tp:taxon-name-part></tp:taxon-name></italic> sp. nov.</bold>
                </td><td rowspan="1" colspan="1">5</td><td rowspan="1" colspan="1">4</td><td rowspan="1" colspan="1">37</td><td rowspan="1" colspan="1">X–XIII</td><td rowspan="1" colspan="1">larger</td><td rowspan="1" colspan="1">metameric</td><td rowspan="1" colspan="1">69</td><td rowspan="1" colspan="1">cream with brown stripes</td><td rowspan="1" colspan="1">This study</td></tr><tr><td rowspan="1" colspan="1"><italic><tp:taxon-name><tp:taxon-name-part taxon-name-part-type="genus" reg="Helobdella">Helobdella</tp:taxon-name-part> <tp:taxon-name-part taxon-name-part-type="species" reg="lineata">lineata</tp:taxon-name-part></tp:taxon-name></italic> (Verrill, 1874)</td><td rowspan="1" colspan="1">5</td><td rowspan="1" colspan="1">6</td><td rowspan="1" colspan="1">12–14</td><td rowspan="1" colspan="1">irregularly scattered</td><td rowspan="1" colspan="1">smaller</td><td rowspan="1" colspan="1">metameric</td><td rowspan="1" colspan="1">70</td><td rowspan="1" colspan="1">unpigmented</td><td rowspan="1" colspan="1"><xref ref-type="bibr" rid="B41">Sawyer 1972</xref>; <xref ref-type="bibr" rid="B43">Sawyer 2024</xref></td></tr><tr><td rowspan="1" colspan="1"><italic><tp:taxon-name><tp:taxon-name-part taxon-name-part-type="genus" reg="Helobdella">Helobdella</tp:taxon-name-part> <tp:taxon-name-part taxon-name-part-type="species" reg="papillata">papillata</tp:taxon-name-part></tp:taxon-name></italic> (Moore, 1906)</td><td rowspan="1" colspan="1">6</td><td rowspan="1" colspan="1">-</td><td rowspan="1" colspan="1">-</td><td rowspan="1" colspan="1">XIX–XX</td><td rowspan="1" colspan="1">larger</td><td rowspan="1" colspan="1">irregular</td><td rowspan="1" colspan="1">-</td><td rowspan="1" colspan="1">-</td><td rowspan="1" colspan="1"><xref ref-type="bibr" rid="B41">Sawyer 1972</xref>; <xref ref-type="bibr" rid="B45">Siddall and Borda 2003</xref></td></tr><tr><td rowspan="1" colspan="1">
                  <bold><italic><tp:taxon-name><tp:taxon-name-part taxon-name-part-type="genus" reg="Helobdella">Helobdella</tp:taxon-name-part> <tp:taxon-name-part taxon-name-part-type="species" reg="papilloprocta">papilloprocta</tp:taxon-name-part></tp:taxon-name></italic> sp. nov.</bold>
                </td><td rowspan="1" colspan="1">5</td><td rowspan="1" colspan="1">5</td><td rowspan="1" colspan="1">40</td><td rowspan="1" colspan="1">XII</td><td rowspan="1" colspan="1">larger</td><td rowspan="1" colspan="1">metameric</td><td rowspan="1" colspan="1">67</td><td rowspan="1" colspan="1">unpigmented</td><td rowspan="1" colspan="1">This study</td></tr><tr><td rowspan="1" colspan="1"><italic><tp:taxon-name><tp:taxon-name-part taxon-name-part-type="genus" reg="Helobdella">Helobdella</tp:taxon-name-part> <tp:taxon-name-part taxon-name-part-type="species" reg="robusta">robusta</tp:taxon-name-part></tp:taxon-name></italic> Shankland, Bissen &amp; Weisblat, 1992</td><td rowspan="1" colspan="1">5</td><td rowspan="1" colspan="1">-</td><td rowspan="1" colspan="1">-</td><td rowspan="1" colspan="1">-</td><td rowspan="1" colspan="1">apparently smaller</td><td rowspan="1" colspan="1">irregular</td><td rowspan="1" colspan="1">-</td><td rowspan="1" colspan="1">-</td><td rowspan="1" colspan="1">
                  <xref ref-type="bibr" rid="B44">Shankland et al. 1992</xref>
                </td></tr><tr><td rowspan="1" colspan="1"><italic><tp:taxon-name><tp:taxon-name-part taxon-name-part-type="genus" reg="Helobdella">Helobdella</tp:taxon-name-part> <tp:taxon-name-part taxon-name-part-type="species" reg="socimulcensis">socimulcensis</tp:taxon-name-part></tp:taxon-name></italic> (Caballero, 1931)</td><td rowspan="1" colspan="1">5</td><td rowspan="1" colspan="1">5</td><td rowspan="1" colspan="1">34</td><td rowspan="1" colspan="1">X–XI</td><td rowspan="1" colspan="1">smaller</td><td rowspan="1" colspan="1">metameric</td><td rowspan="1" colspan="1">68</td><td rowspan="1" colspan="1">unpigmented</td><td rowspan="1" colspan="1">
                  <xref ref-type="bibr" rid="B2">Caballero 1931</xref>
                </td></tr><tr><td rowspan="1" colspan="1"><italic><tp:taxon-name><tp:taxon-name-part taxon-name-part-type="genus" reg="Helobdella">Helobdella</tp:taxon-name-part> <tp:taxon-name-part taxon-name-part-type="species" reg="transversa">transversa</tp:taxon-name-part></tp:taxon-name></italic> Sawyer, 1972</td><td rowspan="1" colspan="1">6</td><td rowspan="1" colspan="1">6</td><td rowspan="1" colspan="1">absent</td><td rowspan="1" colspan="1">absent</td><td rowspan="1" colspan="1">n/a</td><td rowspan="1" colspan="1">metameric form transverse bands</td><td rowspan="1" colspan="1">73</td><td rowspan="1" colspan="1">unpigmented</td><td rowspan="1" colspan="1">
                  <xref ref-type="bibr" rid="B41">Sawyer 1972</xref>
                </td></tr><tr><td rowspan="1" colspan="1"><italic><tp:taxon-name><tp:taxon-name-part taxon-name-part-type="genus" reg="Helobdella">Helobdella</tp:taxon-name-part> <tp:taxon-name-part taxon-name-part-type="species" reg="triserialis">triserialis</tp:taxon-name-part></tp:taxon-name></italic> (Blanchard, 1849)</td><td rowspan="1" colspan="1">6</td><td rowspan="1" colspan="1">6</td><td rowspan="1" colspan="1">absent</td><td rowspan="1" colspan="1">apparently X</td><td rowspan="1" colspan="1">smaller</td><td rowspan="1" colspan="1">metameric</td><td rowspan="1" colspan="1">70</td><td rowspan="1" colspan="1">unpigmented</td><td rowspan="1" colspan="1">
                  <xref ref-type="bibr" rid="B36">Ringuelet 1943</xref>
                </td></tr><tr><td rowspan="1" colspan="1"><italic><tp:taxon-name><tp:taxon-name-part taxon-name-part-type="genus" reg="Helobdella">Helobdella</tp:taxon-name-part> <tp:taxon-name-part taxon-name-part-type="species" reg="virginiae">virginiae</tp:taxon-name-part></tp:taxon-name></italic> Oceguera-Figueroa, 2007</td><td rowspan="1" colspan="1">6</td><td rowspan="1" colspan="1">6</td><td rowspan="1" colspan="1">30</td><td rowspan="1" colspan="1">XII</td><td rowspan="1" colspan="1">smaller</td><td rowspan="1" colspan="1">irregular</td><td rowspan="1" colspan="1">70</td><td rowspan="1" colspan="1">brown irregular spots</td><td rowspan="1" colspan="1">
                  <xref ref-type="bibr" rid="B28">Oceguera-Figueroa 2007</xref>
                </td></tr></tbody></table></table-wrap></tp:treatment-sec><ref-list><ref id="B42"><mixed-citation xmlns:xlink="http://www.w3.org/1999/xlink" xlink:type="simple"><person-group><name name-style="western"><surname>Sawyer</surname><given-names>RT</given-names></name></person-group> (<year>1986</year>) <source>Leech Biology and Behavior. Vol. I–III.</source><publisher-name>Clarendon Press</publisher-name>, <publisher-loc>Oxford, UK</publisher-loc>, <size units="page">1065 pp</size>.</mixed-citation></ref><ref id="B45"><mixed-citation xmlns:xlink="http://www.w3.org/1999/xlink" xlink:type="simple"><person-group><name name-style="western"><surname>Siddall</surname><given-names>ME</given-names></name><name name-style="western"><surname>Borda</surname><given-names>E</given-names></name></person-group> (<year>2003</year>) <article-title>Phylogeny and revision of the leech genus <italic><tp:taxon-name><tp:taxon-name-part taxon-name-part-type="genus">Helobdella</tp:taxon-name-part></tp:taxon-name></italic> (<tp:taxon-name><tp:taxon-name-part taxon-name-part-type="family">Glossiphoniidae</tp:taxon-name-part></tp:taxon-name>) based on mitochondrial gene sequences and morphological data and a special consideration of the <italic><tp:taxon-name><tp:taxon-name-part taxon-name-part-type="genus"/><tp:taxon-name-part taxon-name-part-type="species">triserialis</tp:taxon-name-part></tp:taxon-name></italic> complex.</article-title><source>Zoologica Scripta</source><volume>32</volume>(<issue>1</issue>): <fpage>23</fpage>–<lpage>33</lpage>. <ext-link xlink:href="10.1046/j.1463-6409.2003.00098.x" ext-link-type="doi" xlink:type="simple">https://doi.org/10.1046/j.1463-6409.2003.00098.x</ext-link></mixed-citation></ref><ref id="B41"><mixed-citation xmlns:xlink="http://www.w3.org/1999/xlink" xlink:type="simple"><person-group><name name-style="western"><surname>Sawyer</surname><given-names>RT</given-names></name></person-group> (<year>1972</year>) <source>North American freshwater leeches, exclusive of the <tp:taxon-name><tp:taxon-name-part taxon-name-part-type="family">Piscicolidae</tp:taxon-name-part></tp:taxon-name>, with a key to all species.</source><publisher-name>University of Illinois Press</publisher-name>, <publisher-loc>Urbana</publisher-loc>, <size units="page">154 pp</size>. <ext-link xlink:href="10.5962/bhl.title.53881" ext-link-type="doi" xlink:type="simple">https://doi.org/10.5962/bhl.title.53881</ext-link></mixed-citation></ref><ref id="B21"><mixed-citation xmlns:xlink="http://www.w3.org/1999/xlink" xlink:type="simple"><person-group><name name-style="western"><surname>Light</surname><given-names>JE</given-names></name><name name-style="western"><surname>Siddall</surname><given-names>M</given-names></name></person-group> (<year>1999</year>) <article-title>Phylogeny of the leech family <tp:taxon-name><tp:taxon-name-part taxon-name-part-type="family">Glossiphoniidae</tp:taxon-name-part></tp:taxon-name> based on mitochondrial gene sequences and morphological data.</article-title><source>The Journal of Parasitology</source><volume>85</volume>(<issue>5</issue>): <fpage>815</fpage>–<lpage>823</lpage>. <ext-link xlink:href="10.2307/3285816" ext-link-type="doi" xlink:type="simple">https://doi.org/10.2307/3285816</ext-link></mixed-citation></ref><ref id="B17"><mixed-citation xmlns:xlink="http://www.w3.org/1999/xlink" xlink:type="simple"><person-group><name name-style="western"><surname>Kutschera</surname><given-names>U</given-names></name><name name-style="western"><surname>Langguth</surname><given-names>H</given-names></name><name name-style="western"><surname>Kuo</surname><given-names>DH</given-names></name><name name-style="western"><surname>Weisblat</surname><given-names>DA</given-names></name><name name-style="western"><surname>Shankland</surname><given-names>M</given-names></name></person-group> (<year>2013</year>) <article-title>Description of a new leech species from North America, <italic><tp:taxon-name><tp:taxon-name-part taxon-name-part-type="genus">Helobdella</tp:taxon-name-part> <tp:taxon-name-part taxon-name-part-type="species">austinensis</tp:taxon-name-part></tp:taxon-name></italic> sp. nov. (<tp:taxon-name><tp:taxon-name-part taxon-name-part-type="subclass">Hirudinea</tp:taxon-name-part></tp:taxon-name>: <tp:taxon-name><tp:taxon-name-part taxon-name-part-type="family">Glossiphoniidae</tp:taxon-name-part></tp:taxon-name>), with observations on its feeding behaviour.</article-title><source>Zoosystematics and Evolution</source><volume>89</volume>(<issue>2</issue>): <fpage>239</fpage>–<lpage>246</lpage>. <ext-link xlink:href="10.1002/zoos.201300010" ext-link-type="doi" xlink:type="simple">https://doi.org/10.1002/zoos.201300010</ext-link></mixed-citation></ref><ref id="B38"><mixed-citation xmlns:xlink="http://www.w3.org/1999/xlink" xlink:type="simple"><person-group><name name-style="western"><surname>Ringuelet</surname><given-names>RA</given-names></name></person-group> (<year>1985</year>) Fauna de agua dulce de la República de Argentina, <tp:taxon-name><tp:taxon-name-part taxon-name-part-type="subclass">Hirudinea</tp:taxon-name-part></tp:taxon-name>, FECIC, Buenos Aires, 321 pp.</mixed-citation></ref><ref id="B10"><mixed-citation xmlns:xlink="http://www.w3.org/1999/xlink" xlink:type="simple"><person-group><name name-style="western"><surname>Iwama</surname><given-names>RE</given-names></name><name name-style="western"><surname>Arruda</surname><given-names>EP</given-names></name></person-group> (<year>2016</year>) <article-title>Leeches of the genus <italic><tp:taxon-name><tp:taxon-name-part taxon-name-part-type="genus">Helobdella</tp:taxon-name-part></tp:taxon-name></italic> (<tp:taxon-name><tp:taxon-name-part taxon-name-part-type="class">Clitellata</tp:taxon-name-part></tp:taxon-name>: <tp:taxon-name><tp:taxon-name-part taxon-name-part-type="class">Hirudinida</tp:taxon-name-part></tp:taxon-name>) from São Paulo, Brazil with descriptions of two new species using micro-computed tomography and a new record of <italic><tp:taxon-name><tp:taxon-name-part taxon-name-part-type="genus">Barbronia</tp:taxon-name-part> <tp:taxon-name-part taxon-name-part-type="species">weberi</tp:taxon-name-part></tp:taxon-name></italic> (Blanchard, 1897).</article-title><source>Zootaxa</source><volume>4144</volume>(<issue>3</issue>): <fpage>411</fpage>–<lpage>429</lpage>. <ext-link xlink:href="10.11646/zootaxa.4144.3.8" ext-link-type="doi" xlink:type="simple">https://doi.org/10.11646/zootaxa.4144.3.8</ext-link></mixed-citation></ref><ref id="B14"><mixed-citation xmlns:xlink="http://www.w3.org/1999/xlink" xlink:type="simple"><person-group><name name-style="western"><surname>Kutschera</surname><given-names>U</given-names></name></person-group> (<year>1985</year>) <article-title>Beschreibung einer neuen Egelart, <italic><tp:taxon-name><tp:taxon-name-part taxon-name-part-type="genus">Helobdella</tp:taxon-name-part> <tp:taxon-name-part taxon-name-part-type="species">striata</tp:taxon-name-part></tp:taxon-name></italic> nov. sp. (<tp:taxon-name><tp:taxon-name-part taxon-name-part-type="subclass">Hirudinea</tp:taxon-name-part></tp:taxon-name>: <tp:taxon-name><tp:taxon-name-part taxon-name-part-type="family">Glossiphoniidae</tp:taxon-name-part></tp:taxon-name>). Zoologische Jahrbücher.</article-title><source>Abteilung für Systematik, Ökologie und Geographie der Tiere</source><volume>112</volume>(<issue>4</issue>): <fpage>469</fpage>–<lpage>476</lpage>.</mixed-citation></ref><ref id="B8"><mixed-citation xmlns:xlink="http://www.w3.org/1999/xlink" xlink:type="simple"><person-group><name name-style="western"><surname>Govedich</surname><given-names>FR</given-names></name><name name-style="western"><surname>Davies</surname><given-names>RW</given-names></name></person-group> (<year>1998</year>) <article-title>The first record of the genus <italic><tp:taxon-name><tp:taxon-name-part taxon-name-part-type="genus">Helobdella</tp:taxon-name-part></tp:taxon-name></italic> (<tp:taxon-name><tp:taxon-name-part taxon-name-part-type="class">Hirudinoidea</tp:taxon-name-part></tp:taxon-name>: <tp:taxon-name><tp:taxon-name-part taxon-name-part-type="family">Glossiphoniidae</tp:taxon-name-part></tp:taxon-name>) from Australia, with a description of a new species, <italic><tp:taxon-name><tp:taxon-name-part taxon-name-part-type="genus">Helobdella</tp:taxon-name-part> <tp:taxon-name-part taxon-name-part-type="species">papillornata</tp:taxon-name-part></tp:taxon-name></italic>.</article-title><source>Hydrobiologia</source><volume>389</volume>(<issue>1–3</issue>): <fpage>45</fpage>–<lpage>49</lpage>. <ext-link xlink:href="10.1023/A:1003543314841" ext-link-type="doi" xlink:type="simple">https://doi.org/10.1023/A:1003543314841</ext-link></mixed-citation></ref><ref id="B15"><mixed-citation xmlns:xlink="http://www.w3.org/1999/xlink" xlink:type="simple"><person-group><name name-style="western"><surname>Kutschera</surname><given-names>U</given-names></name></person-group> (<year>2004</year>) <article-title>The freshwater leech <italic><tp:taxon-name><tp:taxon-name-part taxon-name-part-type="genus">Helobdella</tp:taxon-name-part> <tp:taxon-name-part taxon-name-part-type="species">europaea</tp:taxon-name-part></tp:taxon-name></italic> (<tp:taxon-name><tp:taxon-name-part taxon-name-part-type="subclass">Hirudinea</tp:taxon-name-part></tp:taxon-name>: <tp:taxon-name><tp:taxon-name-part taxon-name-part-type="family">Glossiphoniidae</tp:taxon-name-part></tp:taxon-name>): an invasive species from South America.</article-title><source>Lauterbornia</source><volume>52</volume>: <fpage>153</fpage>–<lpage>162</lpage>.</mixed-citation></ref><ref id="B16"><mixed-citation xmlns:xlink="http://www.w3.org/1999/xlink" xlink:type="simple"><person-group><name name-style="western"><surname>Kutschera</surname><given-names>U</given-names></name></person-group> (<year>2023</year>) <article-title>The taxonomic status of the San Francisco Bay area leech <italic><tp:taxon-name><tp:taxon-name-part taxon-name-part-type="genus">Helobdella</tp:taxon-name-part> <tp:taxon-name-part taxon-name-part-type="species">triserialis</tp:taxon-name-part></tp:taxon-name></italic> (SF) (<tp:taxon-name><tp:taxon-name-part taxon-name-part-type="phylum">Annelida</tp:taxon-name-part></tp:taxon-name><tp:taxon-name><tp:taxon-name-part taxon-name-part-type="class">Hirudinida</tp:taxon-name-part></tp:taxon-name><tp:taxon-name><tp:taxon-name-part taxon-name-part-type="family">Glossiphoniidae</tp:taxon-name-part></tp:taxon-name>) with notes on its ecology.</article-title><source>Biodiversity Journal</source><volume>14</volume>(<issue>4</issue>): <fpage>537</fpage>–<lpage>546</lpage>. <ext-link xlink:href="10.31396/Biodiv.Jour.2023.14.4.537.546" ext-link-type="doi" xlink:type="simple">https://doi.org/10.31396/Biodiv.Jour.2023.14.4.537.546</ext-link></mixed-citation></ref><ref id="B3"><mixed-citation xmlns:xlink="http://www.w3.org/1999/xlink" xlink:type="simple"><person-group><name name-style="western"><surname>Castle</surname><given-names>WE</given-names></name></person-group> (<year>1900</year>) <article-title>Some North American fresh-water <tp:taxon-name><tp:taxon-name-part taxon-name-part-type="family">Rhynchobdellidae</tp:taxon-name-part></tp:taxon-name>, and their parasites.</article-title><source>Bulletin of the Museum of Comparative Zoology at Harvard College, Cambridge</source><volume>36</volume>: <fpage>17</fpage>–<lpage>64</lpage>.</mixed-citation></ref><ref id="B43"><mixed-citation xmlns:xlink="http://www.w3.org/1999/xlink" xlink:type="simple"><person-group><name name-style="western"><surname>Sawyer</surname><given-names>RT</given-names></name></person-group> (<year>2024</year>) <article-title>Biology, morphology and taxonomy of a snail-feeding leech from North Carolina, USA, provisionally identified as <italic><tp:taxon-name><tp:taxon-name-part taxon-name-part-type="genus">Helobdella</tp:taxon-name-part> <tp:taxon-name-part taxon-name-part-type="species">lineata</tp:taxon-name-part></tp:taxon-name></italic> (Verrill, 1874) (<tp:taxon-name><tp:taxon-name-part taxon-name-part-type="family">Glossiphoniidae</tp:taxon-name-part></tp:taxon-name>): First evidence for extra-oral digestion in the <tp:taxon-name><tp:taxon-name-part taxon-name-part-type="subclass">Hirudinea</tp:taxon-name-part></tp:taxon-name>.</article-title><source>Zootaxa</source><volume>5453</volume>(<issue>2</issue>): <fpage>151</fpage>–<lpage>182</lpage>. <ext-link xlink:href="10.11646/zootaxa.5453.2.1" ext-link-type="doi" xlink:type="simple">https://doi.org/10.11646/zootaxa.5453.2.1</ext-link></mixed-citation></ref><ref id="B44"><mixed-citation xmlns:xlink="http://www.w3.org/1999/xlink" xlink:type="simple"><person-group><name name-style="western"><surname>Shankland</surname><given-names>M</given-names></name><name name-style="western"><surname>Bissen</surname><given-names>ST</given-names></name><name name-style="western"><surname>Weisblat</surname><given-names>DA</given-names></name></person-group> (<year>1992</year>) <article-title>Description of the Californian leech <italic><tp:taxon-name><tp:taxon-name-part taxon-name-part-type="genus">Helobdella</tp:taxon-name-part> <tp:taxon-name-part taxon-name-part-type="species">robusta</tp:taxon-name-part></tp:taxon-name></italic> sp. nov., and comparison with <italic><tp:taxon-name><tp:taxon-name-part taxon-name-part-type="genus">Helobdella</tp:taxon-name-part> <tp:taxon-name-part taxon-name-part-type="species">triserialis</tp:taxon-name-part></tp:taxon-name></italic> on the basis of morphology, embryology, and experimental breeding.</article-title><source>Canadian Journal of Zoology</source><volume>70</volume>(<issue>6</issue>): <fpage>1258</fpage>–<lpage>1263</lpage>. <ext-link xlink:href="10.1139/z92-174" ext-link-type="doi" xlink:type="simple">https://doi.org/10.1139/z92-174</ext-link></mixed-citation></ref><ref id="B2"><mixed-citation xmlns:xlink="http://www.w3.org/1999/xlink" xlink:type="simple"><person-group><name name-style="western"><surname>Caballero</surname><given-names>CE</given-names></name></person-group> (<year>1931</year>) <article-title><italic><tp:taxon-name><tp:taxon-name-part taxon-name-part-type="genus">Glossiphonia</tp:taxon-name-part> <tp:taxon-name-part taxon-name-part-type="species">socimulcensis</tp:taxon-name-part></tp:taxon-name></italic> nv. sp.</article-title><source>Anales del Instituto de Biología</source><volume>2</volume>(<issue>1</issue>): <fpage>85</fpage>–<lpage>90</lpage>.</mixed-citation></ref><ref id="B36"><mixed-citation xmlns:xlink="http://www.w3.org/1999/xlink" xlink:type="simple"><person-group><name name-style="western"><surname>Ringuelet</surname><given-names>RA</given-names></name></person-group> (<year>1943</year>) <article-title>Sobre la morfología y variabilidad de <italic><tp:taxon-name><tp:taxon-name-part taxon-name-part-type="genus">Helobdella</tp:taxon-name-part> <tp:taxon-name-part taxon-name-part-type="species">triserialis</tp:taxon-name-part></tp:taxon-name></italic> (Em. Bl.) (<tp:taxon-name><tp:taxon-name-part taxon-name-part-type="subclass">Hirudinea</tp:taxon-name-part></tp:taxon-name>, <tp:taxon-name><tp:taxon-name-part taxon-name-part-type="family">Glossiphoniidae</tp:taxon-name-part></tp:taxon-name>).</article-title><source>Notas del Museo de La Plata</source><volume>8</volume>: <fpage>215</fpage>–<lpage>240</lpage>. <ext-link xlink:href="10.1654/1525-2647-84.1.18" ext-link-type="doi" xlink:type="simple">https://doi.org/10.1654/1525-2647-84.1.18</ext-link></mixed-citation></ref><ref id="B28"><mixed-citation xmlns:xlink="http://www.w3.org/1999/xlink" xlink:type="simple"><person-group><name name-style="western"><surname>Oceguera-Figueroa</surname><given-names>A</given-names></name></person-group> (<year>2007</year>) <article-title>Especie nueva de sanguijuela del género <italic><tp:taxon-name><tp:taxon-name-part taxon-name-part-type="genus">Helobdella</tp:taxon-name-part></tp:taxon-name></italic> (<tp:taxon-name><tp:taxon-name-part taxon-name-part-type="order">Rhynchobdellida</tp:taxon-name-part></tp:taxon-name>: <tp:taxon-name><tp:taxon-name-part taxon-name-part-type="family">Glossiphoniidae</tp:taxon-name-part></tp:taxon-name>) del lago de Catemaco, Veracruz, México.</article-title><source>Acta Zoológica Mexicana</source><volume>23</volume>(<issue>1</issue>): <fpage>15</fpage>–<lpage>22</lpage>. <ext-link xlink:href="10.21829/azm.2007.231553" ext-link-type="doi" xlink:type="simple">https://doi.org/10.21829/azm.2007.231553</ext-link></mixed-citation></ref></ref-list></tp:taxon-treatment>
